# Supplementary material for: Staphylococcus pseudintermedius’s PBP4 Is Directly Associated with the Dissociated Oxacillin and Cefoxitin Phenotype
Source: Antibiotics (Basel). 2021 Oct 26;10(11):1299. doi: 10.3390/antibiotics10111299 (PMC8614965; doi:10.3390/antibiotics10111299)
Supplement: Supplementary file 1 [file antibiotics-10-01299-s001.zip]

Archive with 2 entries (2 files):
- antibiotics-1347781-supplementary Table S1. Differential gene expression of MRSP8150 untreated and -treated with subinhibitory concentrations of cephalexin.xlsx
- antibiotics-1347781-supplementary figures S1 and S2.pdf
