# Supplementary material for: Staphylococcus pseudintermedius’s PBP4 Is Directly Associated with the Dissociated Oxacillin and Cefoxitin Phenotype
Source: Antibiotics (Basel). 2021 Oct 26;10(11):1299. doi: 10.3390/antibiotics10111299 (PMC8614965; doi:10.3390/antibiotics10111299)
Supplement: Supplementary file 1 [file antibiotics-10-01299-s001.zip › antibiotics-1347781-supplementary Table S1. Differential gene expression of MRSP8150 untreated and -treated with subinhibitory concentrations of cephalexin.xlsx]

## Sheet: Hoja 1
Table S1: Differential gene expression of MRSP8150 untreated and -treated with subinhibitory concentrations of cephalexin
Gene	8150	cp4	8150 vs cp4	/gene	Target Range	Target Length	Strand	Protein name
A9I66_RS00020	3638390000	607863300	5.98554		3741..3980	240	+	RNA-binding protein
A9I66_RS00035	627203600	194114100	3.23111	gyrA	7073..9694	2622	+	DNA gyrase subunit A
A9I66_RS00040	561020800	94026050	5.96665		10759..9944	816	-	NAD(P)H-hydrate dehydratase
A9I66_RS00045	339798000	82532650	4.11713	hutH	11109..12611	1503	+	histidine ammonia-lyase
A9I66_RS00055	1281109000	165867700	7.72368		14523..15215	693	+	azaleucine resistance protein AzlC
A9I66_RS00060	634391600	129058200	4.91555		15212..15541	330	+	hypothetical protein
A9I66_RS00065	428283600	118866400	3.60307		15796..16761	966	+	homoserine acetyltransferase
A9I66_RS00085	520369600	147347800	3.53157	dnaB	20779..22179	1401	+	replicative DNA helicase
A9I66_RS00090	738489400	121651700	6.07052		22551..23834	1284	+	adenylosuccinate synthase
A9I66_RS00095	1377945000	237470700	5.80259		24946..24053	894	-	hypothetical protein
A9I66_RS00100	425238100	29660090	14.337		25053..25127	75	+	tRNA-Glu
A9I66_RS00105	424841500	127348900	3.33604		25134..25207	74	+	tRNA-Asp
A9I66_RS00120	513493800	166702900	3.08029	walK	26849..28681	1833	+	PAS domain-containing sensor histidine kinase
A9I66_RS00125	531209700	112479800	4.72271		28671..30008	1338	+	hypothetical protein
A9I66_RS00130	561516100	128803600	4.35948		30005..30784	780	+	hypothetical protein
A9I66_RS00135	674409300	143031700	4.7151		30807..31589	783	+	metallohydrolase
A9I66_RS00215	43819.8	2759.59	15.8791		45828..46373	546	+	hypothetical protein
A9I66_RS00280	9494296	2487724	3.81646		60536..61039	504	+	hypothetical protein
A9I66_RS00285	11423950	728749	15.6761		61053..61274	222	+	hypothetical protein
A9I66_RS00365	856927600	267390200	3.20478		87566..88681	1116	+	alanine dehydrogenase
A9I66_RS00380	648922700	165730100	3.91554		91336..93384	2049	+	copper-translocating P-type ATPase
A9I66_RS00395	588474200	193595000	3.03972		95688..97130	1443	+	6-phospho-beta-glucosidase
A9I66_RS00400	1121809000	218205800	5.14106		97985..100771	2787	+	fibronectin-binding protein
A9I66_RS00405	496091600	141119600	3.5154		102544..101120	1425	-	deoxyribodipyrimidine photolyase
A9I66_RS00420	1033149000	160081900	6.45388		103764..104429	666	+	oxidoreductase
A9I66_RS00425	409425800	99121840	4.13053		104433..105437	1005	+	NADP-dependent oxidoreductase
A9I66_RS00435	608014700	146838100	4.14071		106317..107450	1134	+	Fic/DOC family protein
A9I66_RS00440	593507200	127228500	4.66489		108016..109182	1167	+	succinyl-diaminopimelate desuccinylase
A9I66_RS00445	206949000	61054790	3.38956		109430..109900	471	+	methionine sulfoxide reductase A
A9I66_RS00450	1108847000	150061300	7.38929		110798..110064	735	-	NAD-dependent protein deacylase
A9I66_RS00515	1285529000	342478000	3.75361		123221..124054	834	+	autolysin
A9I66_RS00530	1066993000	165152800	6.46064		126211..130542	4332	+	adhesin
A9I66_RS00550	435428	2759.59	157.787		133832..134875	1044	+	hypothetical protein
A9I66_RS00560	898393900	167760500	5.35522		136706..137686	981	+	LacI family transcriptional regulator
A9I66_RS00565	1692077000	361719400	4.67787		137871..138947	1077	+	oxidoreductase
A9I66_RS00610	617436200	174953800	3.52914		149352..148180	1173	-	sodium:proton exchanger
A9I66_RS00615	552849400	85468320	6.46847		149843..149358	486	-	hypothetical protein
A9I66_RS00620	518819600	158594000	3.27137		149989..150432	444	+	hypothetical protein
A9I66_RS00625	819781600	184297500	4.44814		150448..151338	891	+	ring-cleaving dioxygenase
A9I66_RS00675	1286950000	183360200	7.0187		163492..158792	4701	-	glycoside hydrolase
A9I66_RS00680	389775700	71334390	5.46406		163930..164640	711	+	GntR family transcriptional regulator
A9I66_RS00685	280697300	76723370	3.65856		164669..165784	1116	+	tagatose-6-phosphate ketose isomerase
A9I66_RS00700	561165900	119694300	4.68833		167677..169449	1773	+	beta-galactosidase
A9I66_RS00710	730236700	226585100	3.22279		169965..170864	900	+	PTS fructose transporter subunit IIC
A9I66_RS00715	318738000	67409290	4.7284		170851..171735	885	+	PTS fructose transporter subunit IID
A9I66_RS00725	875512200	199986700	4.37785	nagA	172190..173344	1155	+	N-acetylglucosamine-6-phosphate deacetylase
A9I66_RS00735	514673800	118589300	4.33997		174447..176507	2061	+	PTS glucose transporter subunit IICBA
A9I66_RS00740	978950400	261183900	3.74813		176948..177880	933	+	lactate dehydrogenase
A9I66_RS00745	1081519000	231181200	4.67823		177912..179273	1362	+	arginine transporter
A9I66_RS00755	464204000	135215100	3.43308		180333..180536	204	+	transcriptional regulator
A9I66_RS00780	462651600	113373600	4.08077		186490..184886	1605	-	lactate permease
A9I66_RS00785	827727800	145437000	5.69132	bioD	186958..187635	678	+	dethiobiotin synthase
A9I66_RS00790	426947800	118377300	3.60667	bioA	187625..188977	1353	+	adenosylmethionine--8-amino-7-oxononanoate transaminase
A9I66_RS00795	660044500	107530400	6.13821		188980..190101	1122	+	8-amino-7-oxononanoate synthase
A9I66_RS00800	712590100	86494000	8.23861		190104..190796	693	+	6-carboxyhexanoate--CoA ligase
A9I66_RS00805	309299400	87065450	3.55249		191064..192098	1035	+	beta-hexosaminidase
A9I66_RS00810	372010700	66645450	5.58194		193153..192095	1059	-	poly-beta-1,6-N-acetyl-D-glucosamine export protein
A9I66_RS00820	257262400	25850540	9.95192	icaD	194316..193990	327	-	intracellular adhesion protein D
A9I66_RS00825	446551300	108777800	4.10517	pgaC	195509..194283	1227	-	poly-beta-1,6 N-acetyl-D-glucosamine synthase (icaA)
A9I66_RS00835	884838000	203075300	4.35719		197585..197061	525	-	DoxX family protein
A9I66_RS00845	789787300	112115400	7.04441		198857..199549	693	+	protease
A9I66_RS00870	936884300	204817600	4.57424		203561..204091	531	+	metal-dependent hydrolase
A9I66_RS00880	121326600	35327460	3.43434		206044..206367	324	+	hypothetical protein
A9I66_RS00890	712035000	171152100	4.16025		207902..209278	1377	+	sodium:solute symporter
A9I66_RS00895	481260400	90076980	5.34277		209341..210498	1158	+	N-acetyl-L,L-diaminopimelate aminotransferase
A9I66_RS00900	486083000	112948600	4.30358		210721..212316	1596	+	ATPase
A9I66_RS00905	487867200	78267650	6.23332		212558..213667	1110	+	pyridine nucleotide-disulfide oxidoreductase
A9I66_RS00910	451934400	89222640	5.06524		213661..214995	1335	+	transporter
A9I66_RS00920	321245700	96874170	3.31611		216189..216851	663	+	peptide ABC transporter ATP-binding protein
A9I66_RS00925	270478400	51823880	5.21918		216938..217360	423	+	transcriptional regulator
A9I66_RS00930	384127200	71893080	5.34303		217361..218686	1326	+	dihydrolipoamide dehydrogenase
A9I66_RS00935	1428659000	162183300	8.80892		218880..219686	807	+	acetyltransferase
A9I66_RS01005	278370000	90903410	3.06226		244204..245427	1224	+	accessory Sec system protein translocase subunit SecY2
A9I66_RS01010	307778900	86469850	3.55938	asp1	245438..247003	1566	+	accessory Sec system protein Asp1
A9I66_RS01015	897729700	163824200	5.47984	asp2	246987..248531	1545	+	accessory Sec system protein Asp2
A9I66_RS01020	654663900	67322030	9.72436	asp3	248521..249447	927	+	accessory Sec system protein Asp3
A9I66_RS01025	429048200	77994930	5.50098	secA2	249444..251831	2388	+	accessory Sec system translocase SecA2
A9I66_RS01030	402581500	105442600	3.81802	gtfA	251847..253355	1509	+	accessory Sec system glycosyltransferase GtfA
A9I66_RS01040	389894600	110626500	3.52442		255922..254741	1182	-	acetyl-CoA acetyltransferase
A9I66_RS01045	495848500	118279200	4.19219		258207..255946	2262	-	3-hydroxyacyl-CoA dehydrogenase
A9I66_RS01050	670114900	108922700	6.15221		259464..258253	1212	-	glutaryl-CoA dehydrogenase
A9I66_RS01055	890459700	134845300	6.60356		261015..259501	1515	-	long-chain fatty acid--CoA ligase
A9I66_RS01060	465301700	94939040	4.90106		262605..261034	1572	-	CoA:acetate/3-ketoacid CoA transferase
A9I66_RS01065	502825700	89890550	5.59375		264065..262893	1173	-	multidrug MFS transporter
A9I66_RS01075	2002215000	131699200	15.2029		266240..265476	765	-	sulfonate ABC transporter permease
A9I66_RS01080	496431500	79696560	6.22902		267193..266246	948	-	nitrate ABC transporter substrate-binding protein
A9I66_RS01085	846631300	138748500	6.10191		267947..267207	741	-	sulfonate ABC transporter ATP-binding protein
A9I66_RS01095	402485700	128609800	3.12951		268857..269312	456	+	DNA topology modulation protein FlaR
A9I66_RS01105	720377900	173266800	4.15762		270436..271407	972	+	transcriptional regulator
A9I66_RS01110	866107700	169323000	5.11512	rbsK	271407..272291	885	+	ribokinase
A9I66_RS01140	307917200	83692030	3.67917		277536..279470	1935	+	transcription antiterminator BglG
A9I66_RS01145	1225736000	304240600	4.02884		279483..279932	450	+	PTS ascorbate transporter subunit IIA
A9I66_RS01170	214301000	60162000	3.56207		285394..286671	1278	+	O-acetylhomoserine aminocarboxypropyltransferase
A9I66_RS01175	482413400	106946300	4.5108		286974..288353	1380	+	5,10-methylene tetrahydromethanopterin reductase
A9I66_RS01185	695622300	121647900	5.71833		289975..290364	390	+	tautomerase
A9I66_RS01190	869962300	122235500	7.1171		290702..291421	720	+	protease I
A9I66_RS01195	612647500	127836000	4.79245	adcA	291697..293370	1674	+	zinc ABC transporter substrate-binding protein
A9I66_RS01205	1040260000	199402000	5.2169		295846..295160	687	-	alpha-acetolactate decarboxylase
A9I66_RS01215	1227038000	340416900	3.60452	uhpT	297543..298922	1380	+	hexose phosphate transporter
A9I66_RS01220	682169700	182494400	3.73803		299868..299125	744	-	DNA-binding response regulator
A9I66_RS01225	508196300	112617800	4.51258		301414..299861	1554	-	histidine kinase
A9I66_RS01235	100443	2759.59	36.398		303725..302535	1191	-	hypothetical protein
A9I66_RS01240	434380	14686.1	29.5776		303972..306725	2754	+	hypothetical protein
A9I66_RS01250	460751200	126562500	3.6405		307800..309107	1308	+	C4-dicarboxylate ABC transporter
A9I66_RS01255	693140000	93320270	7.42754		310453..309263	1191	-	MFS transporter permease
A9I66_RS01260	771289400	142497400	5.41266	melB	310972..312351	1380	+	melibiose:sodium symporter
A9I66_RS01265	814197800	139218100	5.84836		312380..315376	2997	+	beta-galactosidase
A9I66_RS01270	613056300	165835400	3.69678		316437..315490	948	-	purine nucleosidase
A9I66_RS01280	390512400	106986800	3.6501	cls	317621..319111	1491	+	cardiolipin synthase
A9I66_RS01285	538540100	110462800	4.87531	thiC	319879..321615	1737	+	phosphomethylpyrimidine synthase ThiC
A9I66_RS01290	616220900	145460100	4.23636		321829..322839	1011	+	nickel permease
A9I66_RS01295	630569100	148369000	4.25001		324171..322993	1179	-	transporter
A9I66_RS01300	737292800	109696700	6.72119		324280..324828	549	+	transcriptional regulator
A9I66_RS01305	523352700	97055630	5.3923	lepB	324937..325524	588	+	signal peptidase I
A9I66_RS01310	786047100	100223600	7.84293		326313..325678	636	-	hypothetical protein
A9I66_RS01315	458389400	127395000	3.59817		326761..328182	1422	+	alkaline phosphatase
A9I66_RS01330	682630900	161965700	4.21466		331758..333080	1323	+	divalent metal cation transporter
A9I66_RS01335	557661300	109347300	5.09991		333471..335096	1626	+	choline transporter
A9I66_RS01340	1260776000	302975500	4.16131		336683..336132	552	-	transcriptional regulator
A9I66_RS01345	571957000	136740700	4.18279	betB	336905..338398	1494	+	betaine-aldehyde dehydrogenase
A9I66_RS01350	362159100	76763080	4.71788	betA	338526..340220	1695	+	choline dehydrogenase
A9I66_RS01355	1164454000	111215000	10.4703	argF	340597..341571	975	+	ornithine carbamoyltransferase
A9I66_RS01360	485348400	114788400	4.2282		342314..341685	630	-	bifunctional phosphoribosyl-AMP cyclohydrolase/phosphoribosyl-ATP diphosphatase
A9I66_RS01365	907985300	112824700	8.04775	hisF	343069..342305	765	-	imidazole glycerol phosphate synthase subunit HisF
A9I66_RS01370	286293000	54960090	5.20911		343770..343066	705	-	imidazole glycerol phosphate synthase subunit HisF1-(5-phosphoribosyl)-5-((5-phosphoribosylamino)methylideneamino)imidazole-4-carboxamide isomerase
A9I66_RS01385	721402500	130032100	5.54788		345913..344900	1014	-	histidinol-phosphate aminotransferase
A9I66_RS01390	571879400	106506700	5.36942		347169..345910	1260	-	histidinol dehydrogenase
A9I66_RS01395	694154400	88585680	7.83597		347773..347159	615	-	ATP phosphoribosyltransferase
A9I66_RS01400	729702000	124332700	5.86895		348598..347789	810	-	ATP phosphoribosyltransferase regulatory subunit
A9I66_RS01415	371256900	99174770	3.74346		351279..353030	1752	+	histidine kinase
A9I66_RS01420	517119000	140376400	3.6838		353034..353768	735	+	DNA-binding response regulator
A9I66_RS01430	625304100	159650600	3.9167	lrgB	354997..355698	702	+	antiholin LrgB
A9I66_RS01465	440376500	91799200	4.79717		360348..360677	330	+	heme-degrading monooxygenase IsdI
A9I66_RS01470	205101600	53299400	3.8481		361302..362267	966	+	alpha/beta hydrolase
A9I66_RS01475	443004600	114008400	3.88572		362297..363019	723	+	MerR family transcriptional regulator
A9I66_RS01480	1263281000	144493600	8.74282		363206..365128	1923	+	PTS mannose transporter subunit IIABC
A9I66_RS01485	555344700	105789100	5.24955		365265..367124	1860	+	cell wall anchor protein
A9I66_RS01490	1569791000	274332500	5.72222		369792..367717	2076	-	N-acetylmuramoyl-L-alanine amidase
A9I66_RS01495	625222600	136131100	4.5928		370121..372955	2835	+	phage infection protein
A9I66_RS01515	330813600	103224300	3.2048		376475..377461	987	+	peptide ABC transporter permease
A9I66_RS01520	546490300	98981350	5.52114		377458..378282	825	+	peptide ABC transporter permease
A9I66_RS01525	558172200	90937480	6.13798		378275..379051	777	+	peptide ABC transporter ATP-binding protein
A9I66_RS01545	273344	27181.2	10.0564		385437..386924	1488	+	hypothetical protein
A9I66_RS01550	12507150	2696372	4.63851		387930..388874	945	+	NAD-dependent dehydratase
A9I66_RS01565	422032100	106344900	3.96852		395022..393523	1500	-	transporter
A9I66_RS01575	655223800	119866000	5.4663		396486..395497	990	-	hypothetical protein
A9I66_RS01580	346362200	112247100	3.08571		397482..396820	663	-	NAD(P)H-dependent oxidoreductase
A9I66_RS01585	688360200	163982500	4.19777		397595..398458	864	+	fructosamine kinase
A9I66_RS01590	2099593000	387045400	5.42467		398445..398897	453	+	hypothetical protein
A9I66_RS01600	325679200	97018980	3.35686		399736..400377	642	+	hypothetical protein
A9I66_RS01605	625429000	127789600	4.89421		400487..401539	1053	+	RND transporter
A9I66_RS01610	542142300	96406910	5.62348		401536..402231	696	+	peptide ABC transporter ATP-binding protein
A9I66_RS01615	572160200	139977500	4.08752		402215..403390	1176	+	ABC transporter permease
A9I66_RS01620	859924600	217976100	3.94504		406310..404223	2088	-	lipase
A9I66_RS01635	1182989000	160524000	7.36955	yut	411230..410331	900	-	urea transporter
A9I66_RS01655	836038500	158078500	5.28876	dcd	414199..414744	546	+	deoxycytidine triphosphate deaminase
A9I66_RS01675	499500600	165404600	3.01987		416829..418514	1686	+	hypothetical protein
A9I66_RS01680	901236900	195389700	4.61251		418533..419780	1248	+	phosphoribosylglycinamide synthetase
A9I66_RS01690	967918000	212914700	4.54604		422595..421366	1230	-	MFS transporter
A9I66_RS01695	415199600	131165400	3.16547		422753..423682	930	+	LysR family transcriptional regulator
A9I66_RS01700	929203100	210358200	4.41724		423760..424152	393	+	holin
A9I66_RS01705	467820900	105912100	4.41707		424149..424835	687	+	holin
A9I66_RS01710	279190300	84911190	3.28803		425848..426672	825	+	hypothetical protein
A9I66_RS01740	608029900	62196310	9.77598		431836..433185	1350	+	long-chain fatty acid--CoA ligase
A9I66_RS01745	376727900	64974090	5.79813		433182..434327	1146	+	acetyl-CoA acetyltransferase
A9I66_RS01750	180299100	41532820	4.34112		434296..434667	372	+	hypothetical protein
A9I66_RS01765	233677200	71157620	3.28394		436089..436757	669	+	uracil-DNA glycosylase
A9I66_RS01780	529431200	94086920	5.62704		439421..438291	1131	-	sugar diacid utilization regulator
A9I66_RS01795	552862600	122661900	4.50721		444159..445562	1404	+	anthranilate synthase
A9I66_RS01805	993639600	162386000	6.119	trpD	446127..447131	1005	+	anthranilate phosphoribosyltransferase
A9I66_RS01810	509738500	83846790	6.0794	trpC	447128..447907	780	+	indole-3-glycerol phosphate synthase
A9I66_RS01820	303573700	100912700	3.00828	trpB	448535..449740	1206	+	tryptophan synthase subunit beta
A9I66_RS01845	1185547000	192927100	6.14505		453448..454869	1422	+	glycolate oxidase subunit GlcD
A9I66_RS01850	811005900	148332000	5.4675		454859..456139	1281	+	glycolate oxidase
A9I66_RS01855	502664900	150216800	3.34626		456295..458088	1794	+	multidrug ABC transporter permease/ATP-binding protein
A9I66_RS01860	615530100	113879600	5.4051		458069..459847	1779	+	multidrug ABC transporter ATP-binding protein
A9I66_RS01865	1219303000	292616400	4.1669		461559..460819	741	-	transcriptional regulator
A9I66_RS01875	837954600	153014400	5.47631		462538..462110	429	-	general stress protein
A9I66_RS01885	342261200	105270200	3.25126		467407..465452	1956	-	fructose 1,6-bisphosphatase
A9I66_RS01890	583931000	143407300	4.07184		467923..469104	1182	+	multidrug MFS transporter
A9I66_RS01895	987735200	151431300	6.52266		469345..470610	1266	+	glucarate transporter
A9I66_RS01900	1101260000	223704000	4.92284	srtA	470996..471592	597	+	class A sortase SrtA
A9I66_RS01905	1146259000	205968900	5.5652		471763..472908	1146	+	glycerate kinase
A9I66_RS01925	707447900	149471100	4.73301		476120..477190	1071	+	hypothetical protein
A9I66_RS01945	434017800	138734200	3.12841		482113..483837	1725	+	ABC transporter substrate-binding protein
A9I66_RS01955	1253123000	206476700	6.06908		484969..485958	990	+	peptide ABC transporter substrate-binding protein
A9I66_RS01960	901844500	209787800	4.29884		485955..486917	963	+	peptide ABC transporter permease
A9I66_RS01965	441393000	114460100	3.8563		486929..487822	894	+	peptide ABC transporter permease
A9I66_RS01970	600586000	123145300	4.87705		488054..489775	1722	+	ABC transporter substrate-binding protein
A9I66_RS01975	287864800	70769760	4.06762		489881..490891	1011	+	peptide ABC transporter ATP-binding protein
A9I66_RS01980	1040001000	161741300	6.43003		490884..491870	987	+	peptide ABC transporter substrate-binding protein
A9I66_RS01985	1115138000	141874500	7.86003		491867..492829	963	+	peptide ABC transporter permease
A9I66_RS01990	2140915000	321302600	6.66324		492841..493734	894	+	peptide ABC transporter permease
A9I66_RS02000	607338700	168613100	3.60197	sdaAA	495594..494695	900	-	L-serine dehydratase, iron-sulfur-dependent subunit alpha
A9I66_RS02005	276379800	56731180	4.87174	sdaAB	496287..495610	678	-	L-serine dehydratase, iron-sulfur-dependent subunit beta
A9I66_RS02010	453659500	109422500	4.14594		497333..496302	1032	-	transcriptional regulator
A9I66_RS02045	564181700	128222600	4.40002		506058..506615	558	+	acetyltransferase
A9I66_RS02055	679757100	137882600	4.92997		507509..507970	462	+	siroheme synthase
A9I66_RS02060	788770000	118378100	6.66314		507963..510368	2406	+	nitrite reductase large subunit
A9I66_RS02065	316198000	68564880	4.61166	nirD	510373..510687	315	+	nitrite reductase
A9I66_RS02075	1030293000	206336300	4.99327		512552..514894	2343	+	multifunctional 2',3'-cyclic-nucleotide 2'-phosphodiesterase/5'-nucleotidase/3'-nucleotidase
A9I66_RS02120	438923200	128980900	3.40301		524555..528226	3672	+	nitrate reductase subunit alpha
A9I66_RS02125	948896200	151054000	6.28183	narH	528216..529772	1557	+	nitrate reductase subunit beta
A9I66_RS02130	366028800	93741050	3.90468	narJ	529765..530340	576	+	nitrate reductase molybdenum cofactor assembly chaperone
A9I66_RS02135	531233600	167807400	3.16573	narI	530333..531010	678	+	respiratory nitrate reductase subunit gamma
A9I66_RS02140	422789600	99625680	4.24378		531026..531487	462	+	hypothetical protein
A9I66_RS02155	1089316000	256464100	4.24744		534960..536138	1179	+	nitrate transporter NarT
A9I66_RS02165	379278800	76388770	4.96511		539719..538121	1599	-	arginine utilization protein RocB
A9I66_RS02180	594086200	139300000	4.2648		541555..542628	1074	+	peptidase M28
A9I66_RS02185	663474000	133881100	4.9557		542800..543705	906	+	transporter
A9I66_RS02195	550469700	103281900	5.32978		544751..545944	1194	+	permease
A9I66_RS02205	362788900	112966700	3.21147		548698..550137	1440	+	PTS maltose transporter subunit IIBC
A9I66_RS02210	920588700	205759900	4.47409		551773..550835	939	-	magnesium transporter CorA
A9I66_RS02220	658012500	164713200	3.9949		552645..554300	1656	+	Na/Pi cotransporter
A9I66_RS02235	1129668000	113286400	9.97179		555965..555549	417	-	GNAT family acetyltransferase
A9I66_RS02240	813215500	95984540	8.47236		557014..555986	1029	-	thioredoxin reductase
A9I66_RS02245	327855800	105266800	3.11452		558544..557201	1344	-	MFS transporter
A9I66_RS02250	583703600	90149780	6.47482		559776..558781	996	-	quinone oxidoreductase
A9I66_RS02255	639814600	159522300	4.01082		559908..560426	519	+	GNAT family acetyltransferase
A9I66_RS02260	2252165000	518736000	4.34164		560531..561235	705	+	hypothetical protein
A9I66_RS02280	437931800	134499000	3.25602		568611..567220	1392	-	two-component sensor histidine kinase
A9I66_RS02285	514189200	144840500	3.55004		569281..568604	678	-	DNA-binding response regulator
A9I66_RS02290	227888800	70789250	3.21926		570129..571193	1065	+	heme ABC transporter permease
A9I66_RS02295	650291600	117409400	5.53867		571190..571879	690	+	hemin ABC transporter ATP-binding protein
A9I66_RS02305	638658400	140242300	4.55396		573098..572316	783	-	hypothetical protein
A9I66_RS02325	2094219000	464015600	4.51325	tenA	576489..577163	675	+	thiaminase II
A9I66_RS02330	290962800	74054380	3.92904		577921..577289	633	-	hypothetical protein
A9I66_RS02335	329404600	87872830	3.74865		578082..578417	336	+	thiol reductase thioredoxin
A9I66_RS02340	1089053000	207916200	5.23794		578540..579442	903	+	esterase
A9I66_RS02345	1633358000	299237700	5.4584		580100..581050	951	+	transcriptional regulator
A9I66_RS02350	529674300	65967830	8.02928		581585..581109	477	-	3-hydroxyacyl-CoA dehydrogenase
A9I66_RS02355	434903900	118162200	3.68057		581761..582792	1032	+	type 2 isopentenyl-diphosphate Delta-isomerase
A9I66_RS02360	344461500	103763400	3.31968		582966..584171	1206	+	cobalamin biosynthesis protein CobW
A9I66_RS02365	632844700	133884200	4.72681	gltS	585410..584199	1212	-	sodium/glutamate symporter
A9I66_RS02370	483597700	110438500	4.37889		586442..585582	861	-	AraC family transcriptional regulator
A9I66_RS02385	777968800	170987700	4.54985		587867..588424	558	+	hypothetical protein
A9I66_RS02390	583861500	192116500	3.0391		588421..589236	816	+	hypothetical protein
A9I66_RS02395	616904800	140029600	4.40553		589407..590741	1335	+	sodium:proton antiporter
A9I66_RS02410	680390000	161328400	4.21742		592555..593445	891	+	sodium ABC transporter ATP-binding protein
A9I66_RS02425	575241100	166749300	3.44974		595210..596235	1026	+	galactose mutarotase
A9I66_RS02440	587129700	180656900	3.24997		598826..597897	930	-	formimidoylglutamase
A9I66_RS02445	868946300	246283900	3.52823		599232..600116	885	+	hypothetical protein
A9I66_RS02450	217907700	57962820	3.75944		601186..600305	882	-	LysR family transcriptional regulator
A9I66_RS02455	698939900	133857800	5.22151		601386..602690	1305	+	histidine transporter
A9I66_RS02460	955056400	188746000	5.06001	hutU	602712..604376	1665	+	urocanate hydratase
A9I66_RS02470	611132800	121167800	5.04369		605966..607162	1197	+	sulfate permease
A9I66_RS02475	650537100	83345630	7.80529		607152..608288	1137	+	N-acetyl-L,L-diaminopimelate deacetylase
A9I66_RS02480	754208500	144541700	5.21793		608451..609752	1302	+	sodium:proton antiporter
A9I66_RS02485	675281800	128639400	5.24942		609863..610366	504	+	hypothetical protein
A9I66_RS02490	648620100	174651400	3.7138		611009..610482	528	-	hypothetical protein
A9I66_RS02495	846749000	136926500	6.18397		611199..612119	921	+	symporter
A9I66_RS02510	510969800	155198100	3.29237		613532..614176	645	+	HAD family hydrolase
A9I66_RS02525	686224000	175384500	3.91268		615103..614768	336	-	hypothetical protein
A9I66_RS02535	321764300	94460370	3.40634		616400..617788	1389	+	gamma-aminobutyrate permease
A9I66_RS02540	571632900	77575940	7.36869		618481..619212	732	+	CAAX protease
A9I66_RS02550	590195600	106379500	5.54802		620420..621214	795	+	inositol monophosphatase
A9I66_RS02560	754569600	183204700	4.11872		622525..623232	708	+	hypothetical protein
A9I66_RS02565	836209700	93325870	8.96011		623213..624139	927	+	hypothetical protein
A9I66_RS02570	401518200	114343800	3.5115	pcp	624164..624805	642	+	pyroglutamyl-peptidase I
A9I66_RS02575	762825900	188222700	4.05278	fdhF	625002..627938	2937	+	formate dehydrogenase subunit alpha
A9I66_RS02585	194161900	58587830	3.31403		629150..629392	243	+	hypothetical protein
A9I66_RS02605	119096500	39675180	3.00179		632881..632567	315	-	multidrug resistance protein SMR
A9I66_RS02610	1189330000	191467100	6.21167		633204..632878	327	-	multidrug resistance protein SMR
A9I66_RS02615	472190200	116237400	4.06229		634093..633515	579	-	CHAP domain-containing protein
A9I66_RS02620	528629700	131401200	4.02302		634764..635840	1077	+	octopine dehydrogenase
A9I66_RS02625	826632100	123448700	6.69616	nhaC	635866..637263	1398	+	Na+/H+ antiporter NhaC
A9I66_RS02630	360138300	72072830	4.99687		637535..638011	477	+	hypothetical protein
A9I66_RS02655	357804400	86297940	4.14615		642274..643425	1152	+	acyl-CoA dehydrogenase
A9I66_RS02660	352006000	88269480	3.98786		644500..643454	1047	-	integrase
A9I66_RS02700	297140800	41152290	7.22052		648135..648878	744	+	antirepressor
A9I66_RS02735	37667520	12029970	3.13114		651397..651591	195	+	hypothetical protein
A9I66_RS02740	153513900	33435010	4.59141		651600..652274	675	+	hypothetical protein
A9I66_RS02805	5800152	102135	56.7889		657484..657879	396	+	hypothetical protein
A9I66_RS02810	62796.9	2759.59	22.7559		657876..658256	381	+	hypothetical protein
A9I66_RS02830	216110800	31066890	6.95631		659859..660134	276	+	hypothetical protein
A9I66_RS02845	202655700	8666909	23.3827		660800..660967	168	+	transcriptional regulator
A9I66_RS02850	214038900	64655950	3.31043		661111..661536	426	+	hypothetical protein
A9I66_RS02865	152935400	43885970	3.48484		663541..664986	1446	+	phage portal protein
A9I66_RS02870	472451400	98417560	4.80048		664979..666328	1350	+	phage head morphogenesis protein
A9I66_RS02875	26870320	1244479	21.5916		666328..666522	195	+	LSM domain protein
A9I66_RS02890	120532000	27772630	4.33996		668302..668751	450	+	phage tail protein
A9I66_RS02895	260307900	25749140	10.1094		668763..669095	333	+	phage head-tail adapter protein
A9I66_RS02920	69704580	2547753	27.3592		670885..671265	381	+	phage tail protein
A9I66_RS02930	157571700	41897470	3.76089		671662..674781	3120	+	phage tail protein
A9I66_RS02945	373868100	25679730	14.5589		677140..677832	693	+	hypothetical protein
A9I66_RS02950	151299800	32658640	4.63276		677844..678887	1044	+	hypothetical protein
A9I66_RS02955	176696000	57520480	3.07188		678904..680175	1272	+	DUF2479 domain-containing protein
A9I66_RS02965	243978100	68350880	3.56949		680705..682594	1890	+	autolysin
A9I66_RS02990	965854700	178765900	5.4029		684820..685743	924	+	ferrichrome ABC transporter substrate-binding protein
A9I66_RS03005	507387100	139091900	3.64786		688902..689573	672	+	transcriptional regulator
A9I66_RS03015	715209900	189322800	3.77773		690498..691058	561	+	biotin biosynthesis protein BioY
A9I66_RS03030	289188000	76553510	3.77759		692888..693922	1035	+	transcriptional regulator
A9I66_RS03035	758916000	104111800	7.28943		693965..695131	1167	+	galactokinase
A9I66_RS03045	303504500	65090420	4.66281	galT	696152..697651	1500	+	galactose-1-phosphate uridylyltransferase
A9I66_RS03050	402408000	123374700	3.26167	modA	697742..698515	774	+	molybdate ABC transporter substrate-binding protein
A9I66_RS03055	309751400	91183110	3.39703	modB	698525..699196	672	+	molybdenum ABC transporter permease subunit
A9I66_RS03065	419585900	132218200	3.17344		700088..701098	1011	+	molybdopterin biosynthesis protein MoeB
A9I66_RS03070	507070400	114959100	4.41088		701114..701614	501	+	molybdenum cofactor biosynthesis protein
A9I66_RS03075	832375500	83221350	10.0019	moaC	702359..701874	486	-	molybdenum cofactor biosynthesis protein C
A9I66_RS03080	261871700	73700830	3.55317		702430..703689	1260	+	molybdopterin molybdenumtransferase
A9I66_RS03100	754052000	150636400	5.00578	mobA	704865..705470	606	+	molybdenum cofactor guanylyltransferase MobA
A9I66_RS03110	690354000	134364900	5.1379		708457..706586	1872	-	endonuclease
A9I66_RS03135	865101400	169889400	5.09214		712196..715348	3153	+	multidrug transporter
A9I66_RS03140	572520800	139184500	4.11339		715552..716709	1158	+	N-succinyldiaminopimelate aminotransferase
A9I66_RS03150	570924900	103138400	5.53552		717513..718421	909	+	malonate transporter
A9I66_RS03160	422865300	109672600	3.85571		719504..721639	2136	+	DNA topoisomerase III
A9I66_RS03220	1409962000	404920700	3.48207	rplP	729479..729913	435	+	50S ribosomal protein L16
A9I66_RS03235	1842662000	319070600	5.77509	rplN	730430..730798	369	+	50S ribosomal protein L14
A9I66_RS03325	528815400	138963000	3.80544		739670..740479	810	+	energy-coupling factor transporter ATPase
A9I66_RS03330	869739300	177456700	4.90114		740476..741342	867	+	energy-coupling factor transporter ATPase
A9I66_RS03365	219099	2759.59	79.3956		749246..748701	546	-	isochorismatase
A9I66_RS03370	876999	138988	6.30988		749428..750300	873	+	hypothetical protein
A9I66_RS03375	2078230	87829.7	23.662		750275..751195	921	+	hypothetical protein
A9I66_RS03380	664601	56174.4	11.831		751561..752280	720	+	hypothetical protein
A9I66_RS03385	110003	2759.59	39.8621		752746..753180	435	+	hypothetical protein
A9I66_RS03390	222771	2759.59	80.7263		753369..753905	537	+	hypothetical protein
A9I66_RS03395	303818	42799.6	7.09861		754184..757018	2835	+	hypothetical protein
A9I66_RS03400	674175200	207652800	3.24665		757175..757927	753	+	DeoR family transcriptional regulator
A9I66_RS03405	505059400	88716290	5.69297	lacA	758132..758560	429	+	galactose-6-phosphate isomerase subunit LacA
A9I66_RS03420	295842300	41986360	7.04615		760156..760470	315	+	PTS lactose transporter subunit IIA
A9I66_RS03425	365611300	101594600	3.59873		760476..762200	1725	+	PTS lactose transporter subunit IIBC
A9I66_RS03445	279156000	81811280	3.41219		766973..767983	1011	+	alcohol dehydrogenase
A9I66_RS03455	1281917000	199723100	6.41847		769836..770384	549	+	hypothetical protein
A9I66_RS03460	693162400	66587230	10.4098		770397..770642	246	+	hypothetical protein
A9I66_RS03465	3570268000	736734300	4.84607		770696..771187	492	+	alkaline-shock protein
A9I66_RS03470	744241500	177558200	4.19154		772404..771259	1146	-	chloramphenicol resistance protein
A9I66_RS03475	635755400	85022030	7.47754		774483..772516	1968	-	sialic acid synthase
A9I66_RS03480	430519900	100380100	4.2889		774584..775768	1185	+	multidrug MFS transporter
A9I66_RS03485	464162600	74815150	6.20413		775752..777515	1764	+	siderophore synthetase
A9I66_RS03490	467449400	126143600	3.70569		777519..778595	1077	+	alanine racemase
A9I66_RS03500	218245500	64334480	3.39236		779798..780823	1026	+	iron-siderophore ABC transporter permease
A9I66_RS03505	644650300	105502900	6.11026		780820..781782	963	+	iron-dicitrate transporter subunit FecD
A9I66_RS03510	460712300	83723230	5.5028		781903..783273	1371	+	hypothetical protein
A9I66_RS03530	666861000	185717100	3.59074	yqfA	785987..786667	681	+	hemolysin III
A9I66_RS03540	430963900	133253700	3.23416		787430..788773	1344	+	multidrug MFS transporter
A9I66_RS03550	394599500	128873200	3.06192		789366..790814	1449	+	multidrug MFS transporter
A9I66_RS03570	257758700	38288480	6.73202		796363..796437	75	+	tRNA-Asn
A9I66_RS03575	1296572000	99728820	13.001		796438..796510	73	+	tRNA-Glu
A9I66_RS03580	802138100	72908470	11.002		796519..796594	76	+	tRNA-Val
A9I66_RS03585	159219300	33223150	4.79242		796615..796698	84	+	tRNA-Tyr
A9I66_RS03600	1019850000	150800400	6.76291	rocF	797231..798136	906	+	arginase
A9I66_RS03610	846372200	273668700	3.09269		799175..800107	933	+	hypothetical protein
A9I66_RS03625	332978700	103298900	3.22345		803154..802720	435	-	PTS mannitol transporter subunit IIA
A9I66_RS03630	285081300	77923950	3.65846		805201..803171	2031	-	PTS lactose transporter subunit IIB
A9I66_RS03635	325853000	93055820	3.50169		806797..805232	1566	-	PTS mannitol transporter subunit IICBA
A9I66_RS03655	105276500	20584190	5.11443	ltrA	814662..815948	1287	+	group II intron reverse transcriptase/maturase
A9I66_RS03670	540159500	164573300	3.28218		817373..818227	855	+	HAD family hydrolase
A9I66_RS03710	702704500	213912200	3.28501		825774..826178	405	+	hypothetical protein
A9I66_RS03735	346632900	61698480	5.61818		830096..831214	1119	+	amidohydrolase
A9I66_RS03740	686330000	143580100	4.78012		831217..832407	1191	+	ATP-grasp domain-containing protein
A9I66_RS03750	310883200	73896800	4.20699	coaW	834401..833604	798	-	type II pantothenate kinase
A9I66_RS03755	337966800	109661400	3.08191		835610..836818	1209	+	transposase
A9I66_RS03760	498232800	125094400	3.98285		838613..837021	1593	-	glycine/betaine ABC transporter permease
A9I66_RS03765	213779900	64319700	3.32371		838784..839647	864	+	acetyltransferase
A9I66_RS03780	851569200	168895200	5.042	glpT	842925..844283	1359	+	glycerol-3-phosphate transporter
A9I66_RS03825	702507000	165387500	4.24764	prfA	853483..854559	1077	+	peptide chain release factor 1
A9I66_RS03830	390501400	112220900	3.47976	prmC	854549..855391	843	+	protein=protein-(glutamine-N5) methyltransferase, release factor-specific
A9I66_RS03835	590710800	162012800	3.64607		855557..856609	1053	+	threonylcarbamoyl-AMP synthase
A9I66_RS03845	1185225000	303495000	3.90525		857149..857676	528	+	TIGR01440 family protein
A9I66_RS03930	409265700	81263060	5.03631		871009..870575	435	-	hypothetical protein
A9I66_RS03935	639089000	174244500	3.66777		871190..871546	357	+	single-stranded DNA-binding protein
A9I66_RS03940	418103800	92894740	4.50083	tenA	872130..872813	684	+	thiaminase II
A9I66_RS03945	1104225000	241721200	4.56818	thiD	872813..873619	807	+	bifunctional hydroxymethylpyrimidine kinase/phosphomethylpyrimidine kinase
A9I66_RS03955	905579300	111905800	8.09234		874414..875052	639	+	thiamine-phosphate diphosphorylase
A9I66_RS03960	1282877000	289416800	4.43263	yidC	875141..876007	867	+	hypothetical protein
A9I66_RS03965	575198200	69994860	8.21772		876717..876061	657	-	phosphohydrolase
A9I66_RS03970	372235200	76686550	4.85398	cls	878228..876738	1491	-	cardiolipin synthase
A9I66_RS03975	216410600	54067870	4.00257	csoR	878360..878647	288	+	CsoR family transcriptional regulator
A9I66_RS03990	482604300	110655100	4.36134		879192..881372	2181	+	copper-translocating P-type ATPase
A9I66_RS04000	455834000	141198900	3.22831		882572..883300	729	+	peptidase
A9I66_RS04025	313405500	103076500	3.04051		889164..889637	474	+	hypothetical protein
A9I66_RS04070	798561100	176185300	4.53251	rsbW	895263..895745	483	+	anti-sigma B factor RsbW
A9I66_RS04085	769898100	175978400	4.37496		898913..899365	453	+	SprT family protein
A9I66_RS04095	50114490	1639686	30.5635		899827..899900	74	+	tRNA-Gly
A9I66_RS04115	223790400	66317090	3.37455		905476..906660	1185	+	permease
A9I66_RS04120	300437200	77098380	3.8968	ilvA	907998..906730	1269	-	threonine dehydratase
A9I66_RS04125	674176500	56892030	11.8501	leuD	908583..908011	573	-	3-isopropylmalate dehydratase small subunit
A9I66_RS04130	304085300	64642270	4.70412	leuC	909956..908583	1374	-	3-isopropylmalate dehydratase large subunit
A9I66_RS04135	434489300	130003600	3.34213	leuB	911009..909960	1050	-	3-isopropylmalate dehydrogenase
A9I66_RS04140	215674000	69704640	3.09411		912538..911006	1533	-	2-isopropylmalate synthase
A9I66_RS04160	1195360000	134243900	8.90439	ilvD	917532..915844	1689	-	dihydroxy-acid dehydratase
A9I66_RS04165	343246700	68907280	4.98128	tsaE	918076..918534	459	+	tRNA (N6-adenosine(37)-N6)-threonylcarbamoyltransferase complex ATPase TsaE
A9I66_RS04170	406808500	112902900	3.60317	tsaB	918515..919171	657	+	tRNA N6-adenosine(37)-N6-threonylcarbamoyltransferase complex dimerization subunit TsaB
A9I66_RS04180	1468023000	208000200	7.0578	tsaD	919613..920635	1023	+	tRNA N6-adenosine(37)-threonylcarbamoyltransferase complex transferase subunit TsaD
A9I66_RS04185	358839100	106246200	3.37743		923199..921616	1584	-	DNA mismatch repair protein MutS
A9I66_RS04190	508134700	141279900	3.59665		925514..923562	1953	-	ABC transporter ATP-binding protein
A9I66_RS04220	573483100	165494100	3.46528		931164..932111	948	+	LacI family transcriptional regulator
A9I66_RS04260	1203255000	247335700	4.86487		939136..940497	1362	+	hypothetical protein
A9I66_RS04285	357079800	104148200	3.42857		945744..944512	1233	-	acetylornithine deacetylase
A9I66_RS04290	331612900	83448060	3.97388		946246..945725	522	-	cysteine methyltransferase
A9I66_RS04295	544953200	151683200	3.59271		947086..946262	825	-	DNA photolyase
A9I66_RS04300	861452300	192978700	4.46398		948434..947145	1290	-	aspartate aminotransferase
A9I66_RS04315	367953600	95029210	3.87201		951672..952349	678	+	GntR family transcriptional regulator
A9I66_RS04320	540756200	89522670	6.04044	gntK	952373..953923	1551	+	gluconate kinase
A9I66_RS04325	530667500	136273700	3.89413		953934..955295	1362	+	gluconate permease
A9I66_RS04360	516169400	130891300	3.9435		962860..961481	1380	-	aldehyde dehydrogenase
A9I66_RS04375	270897000	54000710	5.01655		964975..964424	552	-	isochorismatase
A9I66_RS04390	518813000	100981800	5.13769		968132..967062	1071	-	nitric oxide synthase
A9I66_RS04400	694044700	227147400	3.05548	nadE	970232..971062	831	+	NAD(+) synthase
A9I66_RS04470	325230800	81928220	3.9697	rlmD	988309..989673	1365	+	23S rRNA (uracil-5-)-methyltransferase RumA
A9I66_RS04485	60266.1	2759.59	21.8388		991844..993034	1191	+	hypothetical protein
A9I66_RS04510	483788700	139415500	3.47012		998136..999314	1179	+	MFS transporter
A9I66_RS04520	691117700	123187200	5.6103	dinB	1000351..1001421	1071	+	DNA polymerase IV
A9I66_RS04530	537946800	115639000	4.65195		1002768..1002265	504	-	ferritin
A9I66_RS04540	888888300	228464400	3.89071		1004277..1004999	723	+	glutamine amidotransferase
A9I66_RS04545	444073000	143725500	3.08973		1006965..1005967	999	-	hypothetical protein
A9I66_RS04575	598222800	70953490	8.4312		1011830..1011249	582	-	carbonic anhydrase
A9I66_RS04580	454765700	133579200	3.40446		1013200..1011863	1338	-	hypothetical protein
A9I66_RS04610	418467600	76278940	5.48602	yfkAB	1017504..1016365	1140	-	radical SAM/CxCxxxxC motif protein YfkAB
A9I66_RS04620	436265800	107646400	4.05277		1020693..1018948	1746	-	pyruvate oxidase
A9I66_RS04645	372406300	91230620	4.08203		1024541..1025338	798	+	teichoic acid translocation permease
A9I66_RS04650	384962800	127085100	3.02917		1026786..1025809	978	-	metal-dependent hydrolase
A9I66_RS04655	176048700	56515640	3.11504	mutY	1026877..1027923	1047	+	A/G-specific adenine glycosylase
A9I66_RS04670	426946600	140303600	3.04302		1031473..1033050	1578	+	hypothetical protein
A9I66_RS04680	646995800	79476970	8.14067		1035672..1034386	1287	-	glutamate-1-semialdehyde aminotransferase
A9I66_RS04730	359199200	48960430	7.33652		1043759..1043834	76	+	tRNA-Thr
A9I66_RS04735	302848100	18094070	16.7374		1043841..1043916	76	+	tRNA-Lys
A9I66_RS04740	931185400	173107100	5.37924		1043932..1044006	75	+	tRNA-Gly
A9I66_RS04745	397864300	104522300	3.8065		1044013..1044101	89	+	tRNA-Leu
A9I66_RS04750	217593900	53563060	4.06239		1044119..1044192	74	+	tRNA-Arg
A9I66_RS04755	161983000	18036540	8.98082		1044206..1044279	74	+	tRNA-Pro
A9I66_RS04760	286163100	72908470	3.92496		1044302..1044377	76	+	tRNA-Ala
A9I66_RS04770	161659600	8198427	19.7184		1044507..1044580	74	+	tRNA-Met
A9I66_RS04775	361199800	54362330	6.6443		1044589..1044681	93	+	tRNA-Ser
A9I66_RS04780	864555700	129535200	6.67429		1044699..1044772	74	+	tRNA-Met
A9I66_RS04785	768105800	144448500	5.31751		1044787..1044863	77	+	tRNA-Asp
A9I66_RS04790	266459400	25486250	10.455		1044874..1044946	73	+	tRNA-Phe
A9I66_RS04795	1179281000	319839400	3.6871		1044955..1045030	76	+	tRNA-Thr
A9I66_RS04805	163922900	51376810	3.1906		1045128..1045201	74	+	tRNA-Trp
A9I66_RS04815	244573100	42130810	5.80509		1045293..1045364	72	+	tRNA-Gln
A9I66_RS04820	484573700	17256780	28.0802		1045373..1045447	75	+	tRNA-Cys
A9I66_RS04825	814428300	58241630	13.9836		1045462..1045536	75	+	tRNA-Gly
A9I66_RS04835	106498200	24333110	4.37668		1047375..1047620	246	+	hypothetical protein
A9I66_RS04840	631419900	183669500	3.4378		1047742..1048227	486	+	hypothetical protein
A9I66_RS04850	920540800	195409500	4.71083		1048679..1048939	261	+	hypothetical protein
A9I66_RS04865	584820400	51345800	11.3898		1049737..1050018	282	+	holin
A9I66_RS04875	2357237000	469580000	5.01988		1050507..1051037	531	+	hypothetical protein
A9I66_RS04880	229002400	54434270	4.20695		1051049..1051447	399	+	hypothetical protein
A9I66_RS04890	1146616000	290045000	3.95323		1051726..1052490	765	+	hypothetical protein
A9I66_RS04895	903906400	217841800	4.14937		1052497..1053141	645	+	hypothetical protein
A9I66_RS04905	2010880000	640534900	3.13938		1053524..1053799	276	+	hypothetical protein
A9I66_RS04915	53832660	11555880	4.65846		1054432..1054515	84	+	tRNA-Leu
A9I66_RS04920	666573800	179885400	3.70555		1055111..1056169	1059	+	hypothetical protein
A9I66_RS04930	407065200	88523450	4.59839		1057808..1058533	726	+	glutamine ABC transporter ATP-binding protein
A9I66_RS04935	493637900	145368100	3.39578	queG	1058689..1059819	1131	+	tRNA epoxyqueuosine(34) reductase QueG
A9I66_RS05000	1156807000	237023200	4.88056		1074661..1075791	1131	+	hypothetical protein
A9I66_RS05030	294534100	93445690	3.15193		1083967..1083401	567	-	hypothetical protein
A9I66_RS05060	108362400	20144220	5.37933	ltrA	1088135..1089421	1287	+	group II intron reverse transcriptase/maturase
A9I66_RS05080	580980300	185490800	3.13212		1092323..1093726	1404	+	protoporphyrinogen oxidase
A9I66_RS05090	181103700	24155000	7.49757		1094881..1094952	72	+	tRNA-Glu
A9I66_RS05095	529273600	49737130	10.6414		1095063..1095136	74	+	tRNA-Met
A9I66_RS05100	807878300	148650600	5.43475		1095148..1095224	77	+	tRNA-Asp
A9I66_RS05105	254660400	28810550	8.83914		1095235..1095307	73	+	tRNA-Phe
A9I66_RS05110	408374400	16621470	24.5691		1095322..1095394	73	+	tRNA-His
A9I66_RS05115	181382100	5465619	33.186		1095414..1095487	74	+	tRNA-Gly
A9I66_RS05125	1186121000	75904710	15.6264		1095570..1095642	73	+	tRNA-Glu
A9I66_RS05130	181996000	52715580	3.45241		1095691..1095779	89	+	tRNA-Ser
A9I66_RS05135	218520700	44564210	4.9035		1096694..1098058	1365	+	phage head morphogenesis protein
A9I66_RS05140	196919	2759.59	71.358		1098070..1098312	243	+	hypothetical protein
A9I66_RS05145	530150000	48752580	10.8743		1098497..1099090	594	+	phage capsid protein
A9I66_RS05165	484253800	158232500	3.06039	ulaG	1102275..1103345	1071	+	L-ascorbate 6-phosphate lactonase
A9I66_RS05170	396113200	106665300	3.71361		1103373..1104800	1428	+	PTS ascorbate transporter subunit IIC
A9I66_RS05185	176016200	55319930	3.18179		1105598..1106236	639	+	3-keto-L-gulonate-6-phosphate decarboxylase
A9I66_RS05195	540492200	94198680	5.73779	araD	1107092..1107787	696	+	L-ribulose-5-phosphate 4-epimerase
A9I66_RS05205	476944700	145765400	3.272	menE	1109659..1111062	1404	+	O-succinylbenzoate-CoA ligase
A9I66_RS05210	1781259000	207063300	8.60249	menC	1111065..1112051	987	+	o-succinylbenzoate synthase
A9I66_RS05225	363523300	116932300	3.10884		1112812..1113564	753	+	dipeptidyl aminopeptidase
A9I66_RS05230	739242800	191764700	3.85495	pckA	1115542..1113962	1581	-	phosphoenolpyruvate carboxykinase (ATP)
A9I66_RS05245	826706100	206528500	4.00287		1118344..1119180	837	+	glyoxal reductase
A9I66_RS05250	250944100	53811210	4.66342	crcB	1119629..1119282	348	-	chromosome condensation protein CrcB
A9I66_RS05295	765223600	208930100	3.66258		1124560..1126128	1569	+	pyridine nucleotide-disulfide oxidoreductase
A9I66_RS05315	514272300	110029400	4.67395		1129478..1129942	465	+	6,7-dimethyl-8-ribityllumazine synthase
A9I66_RS05320	771946800	210587400	3.66568		1131053..1130067	987	-	proline dehydrogenase
A9I66_RS05325	448336100	146600000	3.05823		1131539..1131871	333	+	hypothetical protein
A9I66_RS05340	873605500	171819900	5.08443		1134258..1134668	411	+	repressor
A9I66_RS05355	569984500	105151700	5.42059		1136832..1138013	1182	+	multidrug MFS transporter
A9I66_RS05360	867370300	155531800	5.5768		1138304..1140736	2433	+	leucine--tRNA ligase
A9I66_RS05365	2536500000	448142200	5.66003		1140763..1141074	312	+	sulfurtransferase
A9I66_RS05370	348453800	109528000	3.18141		1142961..1141705	1257	-	hypothetical protein
A9I66_RS05375	402579700	123142600	3.26922		1143079..1144713	1635	+	polysaccharide biosynthesis protein
A9I66_RS05380	327736600	80081090	4.09256		1144713..1145411	699	+	16S rRNA pseudouridine(516) synthase
A9I66_RS05385	1360882000	195436300	6.9633		1145495..1145893	399	+	hypothetical protein
A9I66_RS05475	366591000	87946430	4.16834		1167121..1165964	1158	-	acetoin utilization protein AcuC
A9I66_RS05500	980533900	173887200	5.63891		1172947..1174209	1263	+	tyrosine--tRNA ligase
A9I66_RS05515	240936400	76217440	3.16117		1176514..1177638	1125	+	HAD family hydrolase
A9I66_RS05555	228688100	54525150	4.19418		1185310..1185918	609	+	phage portal protein
A9I66_RS05560	618943200	176994100	3.49697		1185902..1187257	1356	+	phage head morphogenesis protein
A9I66_RS05565	285021700	80476330	3.54168		1187254..1187448	195	+	LSM domain protein
A9I66_RS05570	192929400	25015290	7.71246	ltrA	1187998..1189284	1287	+	group II intron reverse transcriptase/maturase
A9I66_RS05605	543156800	117924900	4.60596	thiI	1194937..1196157	1221	+	tRNA 4-thiouridine(8) synthase ThiI
A9I66_RS05615	740489700	173024000	4.27969	sppA	1197104..1198096	993	+	signal peptide peptidase SppA
A9I66_RS05670	763700100	106200800	7.1911		1207789..1209084	1296	+	hypothetical protein
A9I66_RS05675	965641400	167981400	5.7485		1209097..1210029	933	+	oligoribonuclease
A9I66_RS05680	693963100	156828000	4.42499		1210054..1213245	3192	+	DNA polymerase III subunit alpha
A9I66_RS05745	643309900	200836000	3.20316		1230447..1231463	1017	+	type I glyceraldehyde-3-phosphate dehydrogenase
A9I66_RS05755	479470200	137085200	3.49761		1232131..1233504	1374	+	helicase DnaB
A9I66_RS05760	480454500	111356700	4.31455	dnaI	1233504..1234427	924	+	primosomal protein DnaI
A9I66_RS05770	982444000	213346400	4.60492		1237050..1238555	1506	+	gamma-aminobutyrate permease
A9I66_RS05815	836237200	272623100	3.06737		1245827..1247167	1341	+	glutamyl-tRNA reductase
A9I66_RS05830	288836600	75402960	3.83057		1248976..1249653	678	+	uroporphyrinogen III synthase
A9I66_RS05840	717675800	128124800	5.60138	hemL	1250646..1251932	1287	+	glutamate-1-semialdehyde-2,1-aminomutase
A9I66_RS05850	150918800	32120710	4.69849		1253904..1253356	549	-	DNA-3-methyladenine glycosylase
A9I66_RS05865	439831000	129414000	3.39864		1258367..1259047	681	+	peptidase A24
A9I66_RS05970	1002544000	208555500	4.80708		1279194..1280465	1272	+	hypothetical protein
A9I66_RS06010	635217100	135256100	4.6964		1287816..1286800	1017	-	hypothetical protein
A9I66_RS06020	662501200	138234500	4.79259	mnmA	1289170..1290282	1113	+	tRNA 2-thiouridine(34) synthase MnmA
A9I66_RS06030	329386100	106506700	3.09263		1290975..1293374	2400	+	RecD/TraA family helicase
A9I66_RS06040	763166100	237636300	3.21149		1296313..1296585	273	+	hypothetical protein
A9I66_RS06060	345506600	101200900	3.41407		1298374..1299303	930	+	peptidase U32
A9I66_RS06075	640524600	132105300	4.84859	greA	1301241..1301717	477	+	transcription elongation factor GreA
A9I66_RS06105	861631500	213555300	4.0347		1306294..1307532	1239	+	iron transporter
A9I66_RS06135	450023700	124116500	3.62582	nadD	1311304..1311885	582	+	nicotinate (nicotinamide) nucleotide adenylyltransferase
A9I66_RS06145	911787500	297280600	3.06709	rsfS	1312448..1312804	357	+	ribosome silencing factor
A9I66_RS06205	689412500	160676700	4.29068	dnaJ	1325573..1326706	1134	+	molecular chaperone DnaJ
A9I66_RS06220	288294900	76277360	3.77956	mtaB	1328401..1329750	1350	+	tRNA (N(6)-L-threonylcarbamoyladenosine(37)-C(2))-methylthiotransferase MtaB
A9I66_RS06285	465528700	102318800	4.54979		1339824..1340444	621	+	CBS domain-containing protein
A9I66_RS06305	750057800	205210600	3.65506		1344789..1345466	678	+	tRNA methyltransferase
A9I66_RS06365	507109700	99346900	5.10443	pstC	1358334..1359260	927	+	phosphate ABC transporter permease subunit PstC
A9I66_RS06370	506711500	113790600	4.45302	pstA	1359263..1360141	879	+	phosphate ABC transporter, permease protein PstA
A9I66_RS06380	350100600	82320110	4.25292	phoU	1361003..1361653	651	+	phosphate transport system regulatory protein PhoU
A9I66_RS06400	113881300	8327030	13.6761		1364025..1364228	204	+	hypothetical protein
A9I66_RS06405	1376511000	214726300	6.41054		1364225..1365211	987	+	glucokinase
A9I66_RS06410	326216700	92947040	3.50971		1365212..1365523	312	+	hypothetical protein
A9I66_RS06425	266643800	73165600	3.64439		1367269..1368336	1068	+	competence protein ComGB
A9I66_RS06435	129068200	30081970	4.29055		1368650..1369090	441	+	competence protein ComGD
A9I66_RS06440	155630800	48053200	3.23872		1369367..1369786	420	+	N-terminal cleavage protein
A9I66_RS06450	900256500	264303700	3.40614	gcvT	1370635..1371726	1092	+	glycine cleavage system protein T
A9I66_RS06545	347644200	110388400	3.14928		1388740..1389633	894	+	phosphate butyryltransferase
A9I66_RS06555	384394900	123046900	3.12397	lpdA	1391275..1392693	1419	+	dihydrolipoyl dehydrogenase
A9I66_RS06560	1406175000	244131000	5.75992		1392715..1393713	999	+	2-oxoisovalerate dehydrogenase
A9I66_RS06655	681620800	153406000	4.44325		1411131..1410625	507	-	hypothetical protein
A9I66_RS06685	402134600	116521800	3.45115		1416170..1416715	546	+	riboflavin transporter RibU
A9I66_RS06700	814409500	130559600	6.23784		1418268..1419644	1377	+	recombinase RecQ
A9I66_RS06735	548804500	170162900	3.22517		1427370..1428368	999	+	glycerol-3-phosphate dehydrogenase
A9I66_RS06745	289206200	50237660	5.75676		1429287..1429856	570	+	hypothetical protein
A9I66_RS06765	289014200	76039070	3.80086	aroC	1432366..1433532	1167	+	chorismate synthase
A9I66_RS06770	179642700	39767720	4.5173		1433549..1434622	1074	+	3-dehydroquinate synthase
A9I66_RS06790	326983600	81980600	3.98855		1437753..1438346	594	+	hypothetical protein
A9I66_RS06840	189909700	32982400	5.75791		1448503..1448838	336	+	hypothetical protein
A9I66_RS06860	256664500	59726080	4.29736		1452893..1453450	558	+	hypothetical protein
A9I66_RS06885	328188100	101769300	3.22482		1456755..1460210	3456	+	dynamin family protein
A9I66_RS06900	204274900	61044470	3.34633		1462377..1461679	699	-	hypothetical protein
A9I66_RS06905	436964300	74802570	5.84157		1462603..1462788	186	+	hypothetical protein
A9I66_RS06915	218965600	52918590	4.13778		1463963..1464403	441	+	hypothetical protein
A9I66_RS06955	541094400	175660700	3.08034		1469287..1470816	1530	+	serine protease
A9I66_RS06960	702050200	175656100	3.99673		1470816..1471331	516	+	acetyltransferase
A9I66_RS06980	461635200	144930000	3.18523		1474216..1475583	1368	+	two-component sensor histidine kinase
A9I66_RS07005	62863410	14671430	4.28475		1481085..1481288	204	+	hypothetical protein
A9I66_RS07065	322220600	87444830	3.68484	alr	1492490..1491411	1080	-	alanine racemase
A9I66_RS07070	285698900	61456260	4.64882		1493641..1492487	1155	-	hydrolase
A9I66_RS07080	412990100	67465230	6.12153		1495287..1494565	723	-	4-hydroxy-tetrahydrodipicolinate reductase
A9I66_RS07085	361633500	89587640	4.03665		1496162..1495284	879	-	4-hydroxy-tetrahydrodipicolinate synthase
A9I66_RS07090	346836700	97733230	3.54881		1497152..1496166	987	-	aspartate-semialdehyde dehydrogenase
A9I66_RS07105	3321774	137570	24.1461		1500777..1502246	1470	+	hypothetical protein
A9I66_RS07110	33132950	8767104	3.77924		1502210..1504285	2076	+	hypothetical protein
A9I66_RS07145	654952100	151823000	4.31392		1513532..1512270	1263	-	DNA repair protein
A9I66_RS07170	932871500	193978300	4.80915	mprF	1518839..1516320	2520	-	phosphatidylglycerol lysyltransferase
A9I66_RS07195	487400300	99487400	4.89912	parC	1527585..1525174	2412	-	DNA topoisomerase IV subunit A
A9I66_RS07200	520208700	143502900	3.62507	parE	1529582..1527585	1998	-	DNA topoisomerase IV subunit B
A9I66_RS07250	510812100	133807400	3.81752		1542532..1542293	240	-	hypothetical protein
A9I66_RS07280	460164600	148093700	3.10725	guaC	1548483..1547506	978	-	GMP reductase
A9I66_RS07295	675569400	176991200	3.81697		1549508..1550959	1452	+	gamma-aminobutyrate permease
A9I66_RS07315	839665900	125590200	6.68576		1554571..1553507	1065	-	threonine synthase
A9I66_RS07320	319008300	90309560	3.53239		1555860..1554577	1284	-	homoserine dehydrogenase
A9I66_RS07345	415465900	126362500	3.28789		1560779..1560273	507	-	thermonuclease
A9I66_RS07370	721562100	164785200	4.3788		1565217..1563925	1293	-	transporter
A9I66_RS07375	558200600	162919300	3.42624		1565994..1565248	747	-	glycerophosphoryl diester phosphodiesterase
A9I66_RS07400	930741300	132452800	7.02697		1571927..1570680	1248	-	hypothetical protein
A9I66_RS07405	376697600	98965370	3.80636	hflX	1573177..1571945	1233	-	GTPase HflX
A9I66_RS07415	194464700	62321800	3.12033		1574514..1575467	954	+	lysophospholipase
A9I66_RS07440	1570676000	302449600	5.19318		1581312..1580497	816	-	aquaporin
A9I66_RS07445	654362400	214019600	3.05749		1582579..1581551	1029	-	peptidase S66
A9I66_RS07455	403111700	117044200	3.4441	mutL	1585092..1583152	1941	-	DNA mismatch repair protein MutL
A9I66_RS07460	369788100	82790440	4.46656	mutS	1587704..1585107	2598	-	DNA mismatch repair protein MutS
A9I66_RS07505	309588800	54776680	5.65184		1598164..1597784	381	-	transcriptional regulator
A9I66_RS07525	327410800	91277690	3.58698		1602846..1601671	1176	-	competence/damage-inducible protein A
A9I66_RS07555	224919600	64776370	3.47225		1608264..1606990	1275	-	zinc protease
A9I66_RS07590	351195900	96135350	3.65314	truB	1618227..1617310	918	-	tRNA pseudouridine(55) synthase TruB
A9I66_RS07595	263806000	19460770	13.5558	rbfA	1618656..1618312	345	-	ribosome-binding factor A
A9I66_RS07880	64316.2	2759.59	23.3065		1654978..1654607	372	-	hypothetical protein
A9I66_RS07925	3564677	306406	11.6338		1660756..1660361	396	-	hypothetical protein
A9I66_RS08340	740679700	225075000	3.29081	nusA	1743863..1742685	1179	-	transcription termination/antitermination protein NusA
A9I66_RS08350	330160300	106024100	3.11401		1748783..1744476	4308	-	PolC-type DNA polymerase III
A9I66_RS08360	693152100	229475800	3.02059	rseP	1752708..1751428	1281	-	RIP metalloprotease RseP
A9I66_RS08375	508309700	159287600	3.19114		1755420..1754659	762	-	isoprenyl transferase
A9I66_RS08405	592150800	172338300	3.43598	hslU	1761244..1759835	1410	-	HslU--HslV peptidase ATPase subunit
A9I66_RS08420	335545400	104383700	3.21454	trmFO	1764123..1762819	1305	-	methylenetetrahydrofolate--tRNA-(uracil(54)-C(5))-methyltransferase (FADH(2)-oxidizing) TrmFO
A9I66_RS08430	737572100	182278400	4.0464	dprA	1767190..1766303	888	-	DNA protecting protein DprA
A9I66_RS08465	553919500	103175000	5.36874		1772428..1775037	2610	+	hypothetical protein
A9I66_RS08470	641400400	116567400	5.5024		1775034..1777628	2595	+	hypothetical protein
A9I66_RS08510	1480778000	164430500	9.00549	rimM	1782797..1782294	504	-	ribosome maturation factor RimM
A9I66_RS08560	1252440000	210841300	5.9402		1791893..1791030	864	-	transposase
A9I66_RS08570	1081917000	242466500	4.46213	ffh	1794054..1792687	1368	-	signal recognition particle protein
A9I66_RS08585	396825200	117159700	3.38705	smc	1799180..1795608	3573	-	chromosome segregation protein SMC
A9I66_RS08610	1038644000	308976300	3.36157	plsX	1803907..1802921	987	-	phosphate acyltransferase
A9I66_RS08620	397064800	101370900	3.91695	recG	1806641..1804596	2046	-	ATP-dependent DNA helicase RecG
A9I66_RS08625	464899700	136631700	3.40258	sdaAA	1807513..1806644	870	-	L-serine dehydratase, iron-sulfur-dependent subunit alpha
A9I66_RS08630	474489000	137247800	3.45717	sdaAB	1808197..1807532	666	-	L-serine dehydratase, iron-sulfur-dependent subunit beta
A9I66_RS08670	560780000	153922900	3.64325	pknB	1818204..1816198	2007	-	serine/threonine protein kinase
A9I66_RS08690	967769800	116524900	8.30526		1822284..1821352	933	-	methionyl-tRNA formyltransferase
A9I66_RS08695	659579300	130740700	5.04494		1822762..1822277	486	-	peptide deformylase
A9I66_RS08720	313378000	73272000	4.27691		1827926..1829629	1704	+	hypothetical protein
A9I66_RS08730	1033909000	71726140	14.4147		1831169..1830561	609	-	orotate phosphoribosyltransferase
A9I66_RS08735	480684500	125123100	3.84169	pyrF	1831861..1831157	705	-	orotidine 5'-phosphate decarboxylase
A9I66_RS08735	570432500	140904700	4.04836	pyrR	1842010..1841486	525	-	bifunctional pyr operon transcriptional regulator/uracil phosphoribosyltransferase
A9I66_RS08740	1314766000	153218900	8.58096		1832783..1831863	921	-	dihydroorotate dehydrogenase B catalytic subunit
A9I66_RS08745	542157800	116155500	4.66752		1833544..1832780	765	-	dihydroorotate dehydrogenase electron transfer subunit
A9I66_RS08750	280089600	77578030	3.61042	carB	1836731..1833558	3174	-	carbamoyl phosphate synthase large subunit
A9I66_RS08760	546780300	93231020	5.86479		1839101..1837827	1275	-	dihydroorotase
A9I66_RS08805	900427	108725	8.28171		1849677..1848562	1116	-	oxidoreductase
A9I66_RS08810	194797	2759.59	70.5891		1851780..1849693	2088	-	sialidase
A9I66_RS08820	910259900	146228300	6.22492		1853804..1852263	1542	-	sodium:solute symporter
A9I66_RS08825	274808100	90783680	3.02706		1854755..1853832	924	-	N-acetylneuraminate lyase
A9I66_RS08875	1014167000	255429000	3.97045		1863790..1862900	891	-	cell division protein DivIB
A9I66_RS08910	280777700	90914840	3.08836	bshC	1872004..1870391	1614	-	bacillithiol biosynthesis cysteine-adding enzyme BshC
A9I66_RS08945	1000026	84525.8	11.831		1878523..1877567	957	-	hypothetical protein
A9I66_RS08950	332300	2759.59	120.417		1879186..1878539	648	-	hypothetical protein
A9I66_RS08955	102906	2759.59	37.2903		1879643..1879179	465	-	hypothetical protein
A9I66_RS08965	932167	116726	7.98594		1881720..1881028	693	-	Crp/Fnr family transcriptional regulator
A9I66_RS08970	780183	2759.59	282.717		1882288..1881737	552	-	DNA starvation/stationary phase protection protein
A9I66_RS08980	116332	2759.59	42.1556		1884440..1882590	1851	-	copper-translocating P-type ATPase
A9I66_RS09010	347371300	114038300	3.04609	racE	1889778..1888981	798	-	glutamate racemase
A9I66_RS09015	681469800	226812400	3.00455	sdhB	1890844..1890029	816	-	succinate dehydrogenase iron-sulfur subunit
A9I66_RS09030	507964600	124707200	4.07326	uvrC	1895205..1893418	1788	-	excinuclease ABC subunit C
A9I66_RS09040	554923800	145011800	3.82675		1898213..1895865	2349	-	endonuclease MutS2
A9I66_RS09045	408456600	106577600	3.83248	polX	1899938..1898229	1710	-	DNA polymerase/3'-5' exonuclease PolX
A9I66_RS09050	349488300	95380280	3.66416		1900532..1900011	522	-	hypothetical protein
A9I66_RS09070	354439400	89447590	3.96254		1905782..1903377	2406	-	phenylalanine--tRNA ligase subunit beta
A9I66_RS09075	1118004000	147734000	7.56768	pheS	1906839..1905769	1071	-	phenylalanine--tRNA ligase subunit alpha
A9I66_RS09095	543492600	137699900	3.94694		1909002..1910138	1137	+	hypothetical protein
A9I66_RS09100	823634800	201323600	4.0911	coaD	1910963..1910472	492	-	pantetheine-phosphate adenylyltransferase
A9I66_RS09110	436427900	121440400	3.59376		1911570..1911959	390	+	hypothetical protein
A9I66_RS09115	342253200	14961570	22.8755		1912207..1911962	246	-	hypothetical protein
A9I66_RS09120	287210100	92769060	3.09597		1912301..1913233	933	+	glycerophosphodiester phosphodiesterase
A9I66_RS09130	340828200	90926800	3.74838		1914807..1913740	1068	-	SCP-like extracellular protein
A9I66_RS09175	455726200	147211900	3.09572		1925706..1926188	483	+	hypothetical protein
A9I66_RS09180	503962800	88226870	5.71212		1926189..1926392	204	+	DUF2197 domain-containing protein
A9I66_RS09220	953037400	167468800	5.69084		1935733..1934660	1074	-	spermidine/putrescine ABC transporter substrate-binding protein
A9I66_RS09225	838927200	193969600	4.32504		1936542..1935730	813	-	spermidine/putrescine ABC transporter permease PotC
A9I66_RS09230	372640900	123491800	3.01754		1937345..1936539	807	-	spermidine/putrescine ABC transporter permease
A9I66_RS09235	403845400	127691900	3.16265		1938432..1937332	1101	-	spermidine/putrescine ABC transporter ATP-binding protein
A9I66_RS09340	422229200	118106700	3.57498		1961142..1961717	576	+	thiamine ABC transporter permease
A9I66_RS09345	405508700	113184200	3.58273		1961730..1963133	1404	+	ABC transporter ATP-binding protein
A9I66_RS09355	629679000	203679300	3.09152		1965393..1964140	1254	-	phosphoribosylamine--glycine ligase
A9I66_RS09370	394448200	130821100	3.01517		1968503..1967472	1032	-	phosphoribosylformylglycinamidine cyclo-ligase
A9I66_RS09385	908710900	243094800	3.73809	purQ	1972760..1972089	672	-	phosphoribosylformylglycinamidine synthase I
A9I66_RS09400	441367300	107130800	4.11989	purK	1974895..1973723	1173	-	5-(carboxyamino)imidazole ribonucleotide synthase
A9I66_RS09545	908828800	215023600	4.22665		2006967..2008145	1179	+	hypothetical protein
A9I66_RS09560	573589200	144330600	3.97413		2009582..2013748	4167	+	autolysin
A9I66_RS09565	543056100	116969700	4.64271		2016002..2014197	1806	-	acetyltransferase
A9I66_RS09570	1171456000	156941600	7.46428		2016361..2017371	1011	+	acyltransferase
A9I66_RS09575	454566300	84026470	5.4098		2017486..2018646	1161	+	N-acetyl-L,L-diaminopimelate aminotransferase
A9I66_RS09595	736606400	165681000	4.44593		2023469..2022111	1359	-	isochorismate synthase
A9I66_RS09605	957556700	153111600	6.25398	fetB	2025661..2024897	765	-	iron export ABC transporter permease subunit FetB
A9I66_RS09610	375092100	110526400	3.39369		2026308..2025658	651	-	methionine ABC transporter ATP-binding protein
A9I66_RS09615	497578200	154549900	3.21953		2026876..2026301	576	-	acetyltransferase
A9I66_RS09620	1007438000	181660700	5.54571		2027015..2027425	411	+	hypothetical protein
A9I66_RS09635	864768000	159990200	5.40513		2028554..2029546	993	+	lipoate--protein ligase
A9I66_RS09645	1174214000	342347600	3.42989		2030223..2030840	618	+	competence protein ComK
A9I66_RS09650	313266200	42063400	7.44748		2031053..2031127	75	+	tRNA-Asn
A9I66_RS09675	409785000	128077700	3.1995		2036881..2036474	408	-	hypothetical protein
A9I66_RS09680	963079500	191569400	5.02731		2037426..2036854	573	-	transcriptional regulator
A9I66_RS09705	1386586000	435650000	3.1828		2041652..2040783	870	-	hypothetical protein
A9I66_RS09735	555480200	120627200	4.60493		2046994..2050242	3249	+	adhesin
A9I66_RS09780	1054573000	195939700	5.38213		2061323..2060520	804	-	hypothetical protein
A9I66_RS09805	529660200	106135200	4.99043		2065758..2066933	1176	+	diglucosyl diacylglycerol synthase
A9I66_RS09810	777532600	123959100	6.27249		2066893..2068095	1203	+	MFS transporter
A9I66_RS09820	443037500	145279400	3.04955		2070093..2070989	897	+	PTS fructose transporter subunit IIC
A9I66_RS09825	482366300	105230900	4.58388		2070976..2071869	894	+	PTS fructose transporter subunit IID
A9I66_RS09840	732669000	113978300	6.42814		2075409..2073838	1572	-	sodium:alanine symporter
A9I66_RS09865	517297200	125972600	4.10643		2082048..2081194	855	-	RNA pseudouridine synthase
A9I66_RS09885	390949600	95693400	4.08544		2083999..2084580	582	+	adenylate cyclase
A9I66_RS09910	408246500	113046600	3.61131		2090618..2089653	966	-	competence protein CoiA
A9I66_RS09960	354006300	95725560	3.69814		2102293..2101367	927	-	peptide ABC transporter permease
A9I66_RS09970	643685800	152881000	4.21037	fabF	2104639..2103395	1245	-	beta-ketoacyl-[acyl-carrier-protein] synthase II
A9I66_RS09975	662043900	151864100	4.35945		2105599..2104658	942	-	3-oxoacyl-ACP synthase
A9I66_RS09995	621158500	192494600	3.22689		2112441..2110597	1845	-	acetyltransferase
A9I66_RS10005	526856800	90352970	5.8311		2113133..2113957	825	+	phosphatase
A9I66_RS10040	325789700	106966800	3.04571	lepB	2125550..2125050	501	-	signal peptidase I
A9I66_RS10050	776896700	112830700	6.88551		2127336..2128538	1203	+	argininosuccinate synthase
A9I66_RS10050	453022800	67118740	6.74957	argH	2128531..2129922	1392	+	argininosuccinate lyase
A9I66_RS10105	1068678000	298978100	3.57444		2139507..2138317	1191	-	formamidase
A9I66_RS10115	917149000	270590400	3.38944		2140566..2139973	594	-	peptidylprolyl isomerase
A9I66_RS10135	365690800	110063100	3.32256		2143973..2144320	348	+	Na(+)/H(+) antiporter subunit C
A9I66_RS10140	577421100	150808100	3.82885		2144310..2145809	1500	+	Na+/H+ antiporter subunit D
A9I66_RS10160	339705900	88488080	3.839		2148231..2147854	378	-	thioesterase
A9I66_RS10165	531626000	143868100	3.69523		2149568..2148255	1314	-	sodium:proton antiporter
A9I66_RS10180	925522900	150884500	6.13398		2153440..2153081	360	-	hypothetical protein
A9I66_RS10185	2792232000	547977800	5.09552		2153689..2153453	237	-	hypothetical protein
A9I66_RS10200	840449200	241508400	3.48		2155837..2156079	243	+	hypothetical protein
A9I66_RS10210	816454300	240255000	3.39828		2158421..2157636	786	-	HAD family hydrolase
A9I66_RS10220	751372200	170568200	4.40511		2158957..2159223	267	+	cytosolic protein
A9I66_RS10235	973446700	176336600	5.52039		2162557..2161238	1320	-	bifunctional metallophosphatase/5'-nucleotidase
A9I66_RS10240	919904100	240957600	3.8177		2163398..2162574	825	-	hypothetical protein
A9I66_RS10245	625532500	150015500	4.16979		2164261..2163413	849	-	hypothetical protein
A9I66_RS10250	456445500	60725490	7.51654		2164385..2165092	708	+	lipase
A9I66_RS10260	819147300	202349300	4.04818		2167157..2166159	999	-	hemolysin
A9I66_RS10265	575642200	170013300	3.38587		2167731..2167447	285	-	protease
A9I66_RS10300	493294400	148596800	3.31968		2175454..2174636	819	-	methionine ABC transporter substrate-binding protein
A9I66_RS10310	1179987000	157424000	7.4956		2177121..2176426	696	-	methionine ABC transporter permease
A9I66_RS10340	459208000	138598500	3.31322		2180235..2180555	321	+	thiol reductase thioredoxin
A9I66_RS10345	878719000	205116900	4.28399		2181230..2180685	546	-	nitroreductase
A9I66_RS10350	714044800	132088800	5.40579		2182010..2181285	726	-	type I 3-dehydroquinate dehydratase
A9I66_RS10355	264086500	81011890	3.25985		2183035..2182031	1005	-	lactate dehydrogenase
A9I66_RS10370	121171700	30116730	4.0234		2184525..2184896	372	+	hypothetical protein
A9I66_RS10425	486558700	126602500	3.8432	rnr	2195492..2193135	2358	-	ribonuclease R
A9I66_RS10430	1066418000	207686100	5.13476		2196287..2195547	741	-	carboxylesterase
A9I66_RS10475	1408393000	224778300	6.2657		2205779..2205111	669	-	DUF4887 domain-containing protein
A9I66_RS10480	620344100	168590400	3.67959		2206590..2207492	903	+	TIGR01777 family protein
A9I66_RS10495	68121570	11234880	6.0634		2209428..2209499	72	+	tRNA-Arg
A9I66_RS10590	19691.9	2759.59	7.1358		2229774..2228560	1215	-	phage portal protein
A9I66_RS10630	142414	2759.59	51.6071		2234259..2234092	168	-	transcriptional regulator
A9I66_RS10645	203281100	20222790	10.0521		2235200..2234925	276	-	hypothetical protein
A9I66_RS10660	332300	2759.59	120.417		2236804..2236589	216	-	hypothetical protein
A9I66_RS10665	7663677	842616	9.0951		2237187..2236804	384	-	hypothetical protein
A9I66_RS10670	6464752	1634165	3.956		2237579..2237184	396	-	hypothetical protein
A9I66_RS10705	6402632	759541	8.4296		2239848..2239636	213	-	hypothetical protein
A9I66_RS10735	35445.4	2759.59	12.8444		2243470..2242796	675	-	hypothetical protein
A9I66_RS10750	101856200	29959690	3.39977		2245186..2244701	486	-	hypothetical protein
A9I66_RS10760	21725570	2014531	10.7844		2245666..2245406	261	-	hypothetical protein
A9I66_RS10775	16230790	105327	154.099		2247333..2246566	768	-	phage antirepressor
A9I66_RS10795	34524.7	2759.59	12.5108		2248480..2249172	693	+	transcriptional regulator
A9I66_RS10815	774436000	249658000	3.10199		2253927..2252932	996	-	hypothetical protein
A9I66_RS10830	560640600	129566300	4.32706		2257877..2256438	1440	-	hypothetical protein
A9I66_RS10835	384286900	76813310	5.00287		2258382..2257897	486	-	acetyltransferase
A9I66_RS10840	693128500	117374300	5.90528		2259220..2258384	837	-	prolipoprotein diacylglyceryl transferase
A9I66_RS10855	738943500	175306800	4.21514	uvrA	2263868..2261025	2844	-	excinuclease ABC subunit A
A9I66_RS10860	537017500	109996500	4.88213	uvrB	2265856..2263874	1983	-	excinuclease ABC subunit B
A9I66_RS10870	871161100	167074200	5.21422		2266918..2266277	642	-	hydrolase
A9I66_RS10895	320328200	92675990	3.45643		2273797..2272511	1287	-	DNA/RNA helicase
A9I66_RS10920	570824000	109075700	5.23328		2278978..2279739	762	+	hypothetical protein
A9I66_RS10930	1082986000	170439800	6.35407	pepT	2280282..2281505	1224	+	peptidase T
A9I66_RS10935	341608100	113207500	3.01754		2281838..2283046	1209	+	transposase
A9I66_RS10950	838922400	122196300	6.86537		2286068..2285175	894	-	hypothetical protein
A9I66_RS10985	246309200	75938630	3.24353		2292773..2293654	882	+	hypothetical protein
A9I66_RS10995	130741	2759.59	47.377		2294669..2294487	183	-	hypothetical protein
A9I66_RS11000	288695	61003.9	4.73241	gtfB	2296041..2294716	1326	-	accessory Sec system glycosylation chaperone GtfB
A9I66_RS11005	145297	27291.2	5.32396	gtfA	2297524..2296043	1482	-	accessory Sec system glycosyltransferase GtfA
A9I66_RS11030	164028600	14907820	11.0029		2306277..2305966	312	-	hypothetical protein
A9I66_RS11040	978980700	162131400	6.03819		2307991..2309496	1506	+	peptide transporter
A9I66_RS11050	386964300	75819200	5.10378		2311484..2312416	933	+	lipid kinase
A9I66_RS11060	419518800	99996870	4.19532	hisC	2314188..2313139	1050	-	histidinol-phosphate transaminase
A9I66_RS11070	598065900	156853000	3.81291		2316986..2316027	960	-	glycine/betaine ABC transporter ATP-binding protein
A9I66_RS11075	258697500	67046140	3.8585	recQ	2319006..2317225	1782	-	ATP-dependent DNA helicase RecQ
A9I66_RS11080	370809000	118041600	3.14134		2320893..2319016	1878	-	heme ABC transporter ATP-binding protein
A9I66_RS11085	297105800	93282570	3.18501		2321005..2321820	816	+	dihydroorotate dehydrogenase
A9I66_RS11095	144328000	6544591	22.053		2324903..2324595	309	-	hypothetical protein
A9I66_RS11115	644611100	177678800	3.62796		2331132..2330128	1005	-	allophanate hydrolase
A9I66_RS11120	366439800	119621900	3.06332		2331812..2331129	684	-	allophanate hydrolase
A9I66_RS11125	1731076000	244984600	7.06606		2332032..2331823	210	-	hypothetical protein
A9I66_RS11130	777796800	128242100	6.06507		2332655..2332041	615	-	aminodeoxychorismate lyase
A9I66_RS11135	501209600	102434000	4.893		2333800..2332652	1149	-	aminobenzoate synthetase
A9I66_RS11145	1550516000	193461700	8.01459	queC	2334638..2335306	669	+	7-cyano-7-deazaguanine synthase QueC
A9I66_RS11150	267224900	36513370	7.31855	queD	2335306..2335737	432	+	6-carboxytetrahydropterin synthase QueD
A9I66_RS11155	680338900	110517300	6.15595	queE	2335730..2336443	714	+	7-cyano-7-deazaguanosine (preQ0) biosynthesis protein QueE
A9I66_RS11160	176770500	56488990	3.12929		2336591..2337190	600	+	hypothetical protein
A9I66_RS11165	3202281000	780837500	4.10109		2337261..2337515	255	+	hypothetical protein
A9I66_RS11180	498557600	99846690	4.99323		2343157..2341259	1899	-	PTS fructose transporter subunit IIC
A9I66_RS11185	313959100	87456990	3.58987	pfkB	2344082..2343159	924	-	1-phosphofructokinase
A9I66_RS11190	687869700	93567320	7.3516		2344834..2344082	753	-	DeoR family transcriptional regulator
A9I66_RS11195	235382600	63172140	3.72605		2345096..2345305	210	+	hypothetical protein
A9I66_RS11215	739430500	98478450	7.50855		2348818..2346494	2325	-	CDP-glycerol--glycerophosphate glycerophosphotransferase
A9I66_RS11220	539156900	128822800	4.18526	norA	2350122..2348956	1167	-	multidrug MFS transporter
A9I66_RS11225	316917800	62958970	5.03372		2350440..2351057	618	+	hypothetical protein
A9I66_RS11235	830330300	139198800	5.96507		2351361..2352071	711	+	protease
A9I66_RS11275	514948000	81377860	6.32786		2359989..2358328	1662	-	cysteine ABC transporter ATP-binding protein
A9I66_RS11280	258434700	78397250	3.29648		2361627..2359990	1638	-	cysteine ABC transporter ATP-binding protein
A9I66_RS11285	274571000	77012160	3.56529		2361906..2362760	855	+	undecaprenyl-diphosphatase
A9I66_RS11290	1409050000	218610400	6.44548		2363144..2364133	990	+	hypothetical protein
A9I66_RS11300	2273018000	176186600	12.9012		2364678..2365247	570	+	Rossman fold protein, TIGR00730 family
A9I66_RS11330	668312700	153315000	4.35908		2369457..2368966	492	-	hypothetical protein
A9I66_RS11340	334766300	91955570	3.64052		2371632..2370763	870	-	LysR family transcriptional regulator
A9I66_RS11355	1015321000	264165500	3.8435		2373854..2373138	717	-	hypothetical protein
A9I66_RS11360	1042181000	96425480	10.8081		2374934..2373930	1005	-	dinucleotide-utilizing protein
A9I66_RS11365	626303100	138505000	4.52188		2375701..2374934	768	-	thiazole synthase
A9I66_RS11370	771928800	174056800	4.43492	thiS	2375905..2375705	201	-	thiamine biosynthesis protein ThiS
A9I66_RS11375	533610300	134750200	3.96		2376496..2375906	591	-	thiamine phosphate synthase
A9I66_RS11380	491650400	132148300	3.72044		2377321..2376701	621	-	hypothetical protein
A9I66_RS11385	1809679000	219568700	8.24197		2377662..2378489	828	+	peptidase M23
A9I66_RS11400	428746200	73521920	5.83154		2383034..2381136	1899	-	bacitracin ABC transporter permease
A9I66_RS11405	767221400	193894600	3.9569		2383785..2383024	762	-	bacitracin ABC transporter ATP-binding protein
A9I66_RS11410	488101500	87691380	5.56613		2384913..2383891	1023	-	histidine kinase
A9I66_RS11415	338296400	110289900	3.06734		2385580..2384900	681	-	DNA-binding response regulator
A9I66_RS11425	552397800	119399700	4.62646		2386667..2387188	522	+	acetyltransferase
A9I66_RS11435	810066100	268387500	3.01827		2389588..2388521	1068	-	hypothetical protein
A9I66_RS11450	1065737000	184291800	5.78288		2393508..2392492	1017	-	iron ABC transporter permease
A9I66_RS11455	709793600	144437000	4.91421		2394509..2393505	1005	-	iron ABC transporter
A9I66_RS11460	392213600	50305440	7.79664		2395338..2394535	804	-	iron-enterobactin transporter ATP-binding protein
A9I66_RS11465	616328700	164061600	3.75669		2396538..2395705	834	-	hypothetical protein
A9I66_RS11480	1257948000	149618200	8.40772	feoB	2398743..2400737	1995	+	ferrous iron transport protein B
A9I66_RS11485	32051310	9920613	3.23078		2400750..2400908	159	+	virus attachment p12 family protein
A9I66_RS11490	657498000	216977300	3.03026		2402820..2401066	1755	-	antibiotic ABC transporter ATP-binding protein
A9I66_RS11495	987989800	143331800	6.89303	pbp4	2403095..2404372	1278	+	D-alanyl-D-alanine carboxypeptidase
A9I66_RS11500	119330	2759.59	43.2419		2406238..2405036	1203	-	MFS transporter
A9I66_RS11510	1424384000	322956400	4.41045	tagD	2407974..2407576	399	-	glycerol-3-phosphate cytidylyltransferase
A9I66_RS11525	688365800	109737200	6.27286	tagH	2410316..2411110	795	+	teichoic acid export protein ATP-binding subunit
A9I66_RS11535	357802000	70105670	5.10375		2412518..2412937	420	+	nodulation protein L
A9I66_RS11540	255303100	78607930	3.2478		2413011..2413754	744	+	hypothetical protein
A9I66_RS11545	229560900	65558850	3.5016	sbnI	2414800..2414036	765	-	siderophore biosynthesis protein SbnI
A9I66_RS11550	239534700	57592080	4.15916		2415999..2414797	1203	-	diaminopimelate decarboxylase
A9I66_RS11560	549103300	65819120	8.34261	sbnF	2418518..2416764	1755	-	siderophore biosynthesis protein SbnF
A9I66_RS11570	1356941000	133358500	10.1751		2421468..2420206	1263	-	siderophore biosynthesis protein SbnD
A9I66_RS11575	432991900	88419930	4.89699	sbnC	2423215..2421440	1776	-	siderophore biosynthesis protein SbnC
A9I66_RS11580	471957200	83611530	5.64464	sbnB	2424237..2423227	1011	-	2,3-diaminopropionate biosynthesis protein SbnB
A9I66_RS11585	505202500	118772700	4.25352	sbnA	2425216..2424239	978	-	2,3-diaminopropionate biosynthesis protein SbnA
A9I66_RS11600	318601200	92915510	3.42893		2427445..2428443	999	+	iron ABC transporter permease
A9I66_RS11605	1176454000	374496100	3.14143		2429486..2428839	648	-	DtxR family transcriptional regulator
A9I66_RS11630	449395000	115907800	3.87718		2433198..2432752	447	-	cation:proton antiporter
A9I66_RS11645	613500900	123062400	4.98528		2435454..2433955	1500	-	cation:proton antiporter
A9I66_RS11650	246052500	66705890	3.68862		2435791..2435447	345	-	antiporter
A9I66_RS11655	847955600	187321900	4.52673		2436213..2435788	426	-	Na(+)/H(+) antiporter subunit B
A9I66_RS11660	398350200	118647100	3.35744		2438590..2436200	2391	-	proton antiporter
A9I66_RS11665	934053000	186035000	5.02085		2439163..2438612	552	-	integrase
A9I66_RS11705	448194800	91444370	4.90128		2445768..2444968	801	-	alpha/beta hydrolase
A9I66_RS11715	1158493000	102113400	11.3452		2447479..2446529	951	-	enterobactin ABC transporter permease
A9I66_RS11720	953607100	274819000	3.46995		2448350..2447469	882	-	Vitamin B12 ABC transporter substrate-binding protein
A9I66_RS11730	411079300	123022000	3.34151	tatC	2449174..2449845	672	+	twin arginine-targeting protein translocase TatC
A9I66_RS11755	296627900	77015110	3.85155		2454566..2454087	480	-	acetyltransferase
A9I66_RS11760	870009800	289980300	3.00024		2455311..2454976	336	-	hypothetical protein
A9I66_RS11775	730145300	156020400	4.67981		2457870..2458592	723	+	glutamyl endopeptidase
A9I66_RS11780	912755900	161268200	5.65986		2458925..2459632	708	+	glutamyl endopeptidase
A9I66_RS11785	405912800	112027800	3.62332		2459990..2460745	756	+	glutamyl endopeptidase
A9I66_RS11790	685332000	139774400	4.90313		2461109..2461867	759	+	glutamyl endopeptidase
A9I66_RS11805	929045300	271940300	3.41636		2463935..2464654	720	+	glutamyl endopeptidase
A9I66_RS11815	349843200	112393300	3.11267		2466319..2465714	606	-	hypothetical protein
A9I66_RS11895	110463100	18981450	5.81953	ltrA	2479869..2478583	1287	-	group II intron reverse transcriptase/maturase
A9I66_RS12015	149535	2759.59	54.1875		2498202..2497723	480	-	hypothetical protein
A9I66_RS12020	110767	2759.59	40.1389		2498418..2498203	216	-	hypothetical protein
A9I66_RS12035	20790070	2189362	9.49595		2499537..2499187	351	-	hypothetical protein
A9I66_RS12045	332318000	19821010	16.7659		2500191..2499739	453	-	hypothetical protein
A9I66_RS12055	6177979	189885	32.5353		2500879..2500667	213	-	hypothetical protein
A9I66_RS12085	224333800	43681220	5.1357		2504483..2503809	675	-	hypothetical protein
A9I66_RS12095	61125060	17821910	3.42977	ssb	2505104..2504667	438	-	single-stranded DNA-binding protein
A9I66_RS12100	222564	2759.59	80.6512		2505741..2505097	645	-	single-stranded DNA-binding protein
A9I66_RS12105	87160.8	2759.59	31.5847		2506293..2505745	549	-	hypothetical protein
A9I66_RS12115	133653500	26033930	5.13382		2506812..2506552	261	-	hypothetical protein
A9I66_RS12155	434104300	104469600	4.15532		2512604..2511924	681	-	C4-dicarboxylate ABC transporter
A9I66_RS12160	619218000	199426500	3.10499		2513645..2513184	462	-	hypothetical protein
A9I66_RS12170	1104531000	91867530	12.0231		2514913..2515251	339	+	growth inhibitor PemK
A9I66_RS12205	79247320	23550590	3.36498		2519907..2520380	474	+	hypothetical protein
A9I66_RS12215	427285700	113404400	3.76781	arsB	2522389..2521100	1290	-	arsenic transporter
A9I66_RS12220	1114517000	139858500	7.96889		2522706..2522386	321	-	transcriptional regulator
A9I66_RS12225	553696300	86126820	6.42885		2525487..2523634	1854	-	multidrug MFS transporter
A9I66_RS12245	386712800	82468820	4.6892		2528910..2528347	564	-	acetyltransferase
A9I66_RS12265	237038900	69706650	3.40052		2532701..2532033	669	-	uracil-DNA glycosylase
A9I66_RS12280	185594500	43924770	4.22528		2534494..2534123	372	-	hypothetical protein
A9I66_RS12285	379393300	64232940	5.90652		2535608..2534463	1146	-	acetyl-CoA acetyltransferase
A9I66_RS12290	608579300	64742880	9.39994		2536954..2535605	1350	-	long-chain fatty acid--CoA ligase
A9I66_RS12370	966959000	197793100	4.88874		2552656..2551973	684	-	flavin reductase
A9I66_RS12375	347902100	97246190	3.57754	hxlB	2553770..2553222	549	-	6-phospho 3-hexuloisomerase
A9I66_RS12385	284308000	79625510	3.57056	nagB	2555242..2554508	735	-	glucosamine-6-phosphate deaminase
A9I66_RS12395	569178000	134319300	4.2375		2557461..2555923	1539	-	PTS glucose transporter subunit IIB
A9I66_RS12400	496570700	104725200	4.74165		2557581..2558420	840	+	sialic acid utilization regulator, RpiR family protein
A9I66_RS12410	396184400	114357200	3.46445	bshB2	2558884..2559561	678	+	bacillithiol biosynthesis deacetylase BshB2
A9I66_RS12420	510557700	129084200	3.95523		2561305..2560643	663	-	ABC transporter
A9I66_RS12425	365105500	100727200	3.6247		2563500..2561305	2196	-	amino acid ABC transporter permease
A9I66_RS12430	1420461000	191331600	7.42408		2563738..2563520	219	-	hypothetical protein
A9I66_RS12500	1180573000	172642700	6.83824		2576649..2577836	1188	+	N-acetyl-L,L-diaminopimelate deacetylase
A9I66_RS12505	669815700	193450300	3.46247	budA	2578422..2579126	705	+	alpha-acetolactate decarboxylase
A9I66_RS12600	572951300	112762600	5.08104		2600003..2598603	1401	-	cysteine--tRNA ligase
A9I66_RS12605	993957000	206763800	4.80721	cysE	2600628..2599987	642	-	serine O-acetyltransferase
A9I66_RS12620	782152300	215594000	3.62789	ispD	2603741..2603043	699	-	2-C-methyl-D-erythritol 4-phosphate cytidylyltransferase
A9I66_RS12625	1107022000	217766300	5.08353		2604803..2603742	1062	-	hypothetical protein
A9I66_RS12630	1175165000	153315600	7.66501	radA	2606192..2604822	1371	-	DNA repair protein RadA
A9I66_RS12635	1505649000	427521100	3.52181		2607325..2606579	747	-	ABC transporter permease
A9I66_RS12665	997212300	187644500	5.31437		2615030..2612571	2460	-	ATP-dependent Clp protease ATP-binding subunit ClpC
A9I66_RS12670	520483500	164116500	3.17143		2616050..2615046	1005	-	protein arginine kinase
A9I66_RS12675	182393500	53775100	3.39178		2616570..2616040	531	-	excinuclease ABC subunit B
A9I66_RS12680	500625600	85005740	5.88932		2617045..2616584	462	-	CtsR family transcriptional regulator
A9I66_RS12700	545924600	173260100	3.1509	pdxS	2621245..2620358	888	-	pyridoxal biosynthesis lyase PdxS
A9I66_RS12705	438891000	61873130	7.0934		2621355..2622764	1410	+	GntR family transcriptional regulator
A9I66_RS12710	1094142000	236110700	4.63402		2624746..2622818	1929	-	hypothetical protein
A9I66_RS12755	332372200	29514340	11.2614		2635581..2635508	74	-	tRNA-Pro
A9I66_RS12760	324394200	70385810	4.6088		2635667..2635591	77	-	tRNA-Arg
A9I66_RS12765	398402000	100432300	3.96687		2635767..2635679	89	-	tRNA-Leu
A9I66_RS12770	1011256000	84126800	12.0206		2635850..2635776	75	-	tRNA-Gly
A9I66_RS12775	295922200	16497540	17.9374		2635941..2635866	76	-	tRNA-Lys
A9I66_RS12780	388161800	53750040	7.22161		2636023..2635948	76	-	tRNA-Thr
A9I66_RS12785	382495200	118143700	3.23754		2636101..2636026	76	-	tRNA-Val
A9I66_RS12810	370011100	120793100	3.06318	folB	2640032..2639661	372	-	dihydroneopterin aldolase
A9I66_RS12815	648015400	207962700	3.11602	folP	2640825..2640022	804	-	dihydropteroate synthase
A9I66_RS12820	571025000	187919700	3.03866	cysK	2641976..2641047	930	-	cysteine synthase A
A9I66_RS12825	892980000	206523800	4.32386	hslO	2643384..2642500	885	-	Hsp33 family molecular chaperone
A9I66_RS12835	788323900	203681200	3.87038		2645951..2643837	2115	-	zinc metalloprotease
A9I66_RS12840	463625500	97294080	4.7652	hpt	2646606..2646067	540	-	hypoxanthine phosphoribosyltransferase
A9I66_RS12845	380677100	113592500	3.35125	tilS	2647885..2646596	1290	-	tRNA lysidine(34) synthetase TilS
A9I66_RS12865	548613600	104953700	5.2272		2650333..2649149	1185	-	nucleotide pyrophosphohydrolase
A9I66_RS12870	1195860000	168853000	7.08225		2651862..2650330	1533	-	stage V sporulation protein B
A9I66_RS12875	451869500	100118100	4.51336	mfd	2655364..2651852	3513	-	transcription-repair coupling factor
A9I66_RS12880	482437500	154229600	3.12805		2655933..2655361	573	-	aminoacyl-tRNA hydrolase
A9I66_RS12890	1565197000	322266700	4.85684		2658146..2657181	966	-	ribose-phosphate pyrophosphokinase
A9I66_RS12910	1401978000	186089000	7.53391	purR	2661487..2660666	822	-	pur operon repressor
A9I66_RS12925	185282600	54199790	3.41851	rsmA	2664004..2663114	891	-	16S rRNA (adenine(1518)-N(6)/adenine(1519)-N(6))-dimethyltransferase
A9I66_RS12930	638947100	146278200	4.36803	rnmV	2664548..2664009	540	-	ribonuclease M5
A9I66_RS12935	952040500	167575300	5.68127		2665355..2664588	768	-	hydrolase TatD
A9I66_RS12945	573497800	110037200	5.21185	rsmI	2668696..2667863	834	-	cytidine(1402)-2'-O)-methyltransferase
A9I66_RS12950	292488400	47592590	6.14567		2668946..2668698	249	-	hypothetical protein
A9I66_RS12955	496736800	109080500	4.55386		2669664..2668939	726	-	hypothetical protein
A9I66_RS12970	388990100	108461800	3.58642		2671794..2670862	933	-	DNA polymerase III subunit delta'
A9I66_RS12990	6137291000	1507583000	4.07095		2675119..2674730	390	-	hypothetical protein
A9I66_RS13005	662182800	202769900	3.26569	recR	2681710..2681114	597	-	recombination protein RecR
A9I66_RS13015	211750200	64893310	3.26305	dnaX	2683827..2682124	1704	-	DNA polymerase III subunit gamma/tau
A9I66_RS13020	224829200	64455410	3.48814		2684427..2683894	534	-	acetyltransferase
A9I66_RS13030	251170200	51506200	4.8765	treR	2685618..2684884	735	-	trehalose operon repressor
A9I66_RS13035	681323200	117991000	5.77437	treC	2687271..2685640	1632	-	alpha,alpha-phosphotrehalase
A9I66_RS13040	1109653000	159586900	6.95328	treP	2688752..2687316	1437	-	trehalose permease IIC protein
A9I66_RS13050	297912600	75237470	3.95963		2689159..2689067	93	-	glutamate synthase
A9I66_RS13055	769525600	118756900	6.47984		2690683..2689226	1458	-	glutamate synthase
A9I66_RS13055	580427400	95288560	6.09126	gltB	2695201..2690696	4506	-	glutamate synthase subunit alpha
A9I66_RS13065	163396500	47577620	3.43431		2695324..2696202	879	+	YibE/F-like protein
A9I66_RS13070	936289500	109093700	8.58243		2696215..2697324	1110	+	YibE/F-like protein
A9I66_RS13080	538538100	80909030	6.65609		2698143..2700404	2262	+	hypothetical protein
A9I66_RS13095	785558000	189625300	4.14269		2702350..2702625	276	+	N-acetylmuramoyl-L-alanine amidase
A9I66_RS13100	503174000	150427000	3.34497		2704012..2703005	1008	-	hypothetical protein
A9I66_RS13110	190190900	47274970	4.02308		2706294..2705152	1143	-	cysteine synthase
A9I66_RS13115	1465828000	201469000	7.2757		2707192..2706287	906	-	carboxylesterase
A9I66_RS13120	975050400	164283500	5.93517		2707475..2708800	1326	+	sodium-dependent transporter
A9I66_RS13125	1256284000	202593100	6.20102		2710278..2708950	1329	-	hypothetical protein
A9I66_RS13130	203684300	39161590	5.20112		2710462..2710650	189	+	DNA-binding response regulator
A9I66_RS13135	420189500	117761100	3.56815		2711532..2710843	690	-	histidine kinase
A9I66_RS13140	429248500	99550040	4.31189		2714170..2711546	2625	-	K+-transporting ATPase subunit F
A9I66_RS13140	64687810	6990593	9.25355	kdpF	2714338..2714418	81	+	K+-transporting ATPase subunit F
A9I66_RS13145	455072000	81421750	5.58907	kdpA	2714444..2716120	1677	+	potassium-transporting ATPase subunit KdpA
A9I66_RS13150	842170200	112968000	7.45494	kdpB	2716136..2718160	2025	+	K+-transporting ATPase subunit B
A9I66_RS13155	608802700	104538500	5.82372	kdpC	2718171..2718731	561	+	K+-transporting ATPase subunit C
A9I66_RS13170	967316600	211100100	4.58227		2720568..2719753	816	-	pyruvate, phosphate dikinase
A9I66_RS13175	806662700	172290500	4.68199		2723194..2720570	2625	-	coagulase
A9I66_RS13195	634848800	156380200	4.05965		2727529..2726669	861	-	3-methyl-2-oxobutanoate hydroxymethyltransferase
A9I66_RS13195	667680900	217450900	3.07049	panB	2728338..2727526	813	-	3-methyl-2-oxobutanoate hydroxymethyltransferase
A9I66_RS13205	607755400	121712500	4.99337		2728590..2729450	861	+	6-phospho-alpha-glucosidase
A9I66_RS13215	1400139000	327846200	4.27072		2732453..2730867	1587	-	RpiR family transcriptional regulator
A9I66_RS13225	689535700	144623600	4.7678		2734163..2733603	561	-	Zn-dependent hydrolase
A9I66_RS13225	744193300	165257600	4.50323	cstB	2735644..2734295	1350	-	Zn-dependent hydrolase
A9I66_RS13235	448744300	143794000	3.12074		2736739..2735663	1077	-	cytoplasmic protein
A9I66_RS13235	278674000	39980690	6.97021	cstR	2736879..2737139	261	+	cytoplasmic protein
A9I66_RS13245	1452955000	292826000	4.96184		2737139..2737888	750	+	arabinose transporter permease
A9I66_RS13250	1883108000	231915600	8.1198		2738081..2739253	1173	+	hypothetical protein
A9I66_RS13255	162664500	20081370	8.10027	ltrA	2741363..2740077	1287	-	group II intron reverse transcriptase/maturase
A9I66_RS13300	395809900	56890480	6.9574		2751296..2750478	819	-	nickel import ATP-binding protein NikD
A9I66_RS13305	942791500	129622500	7.27336		2752159..2751296	864	-	peptide ABC transporter permease
A9I66_RS13310	419326700	109155400	3.84156		2753093..2752161	933	-	nickel ABC transporter permease subunit NikB
A9I66_RS13315	327580900	77659550	4.21817	nikA	2754707..2753106	1602	-	nickel ABC transporter, nickel/metallophore periplasmic binding protein
A9I66_RS13320	728180800	115719300	6.29265	cntM	2756237..2754942	1296	-	hypothetical protein
A9I66_RS13325	658203000	187165700	3.51669	cntL	2757058..2756240	819	-	rRNA methyltransferase
A9I66_RS13330	216128200	58321520	3.70581	cntK	2757877..2757068	810	-	diaminopimelate epimerase
A9I66_RS13350	814576000	186615800	4.36499		2760052..2761437	1386	+	lipase
A9I66_RS13355	1266452000	189120000	6.69655		2763735..2761681	2055	-	peptidase
A9I66_RS13370	513025	2759.59	185.906		2772057..2771545_	513	-	hypothetical protein
A9I66_RS13375	346748	2759.59	125.652		2772553..2772209	345	-	pathogenicity island protein
A9I66_RS13380	288957	48847.3	5.91551		2774815..2773160	1656	-	hypothetical protein
A9I66_RS13385	192505	46489.2	4.14086		2775689..2774820	870	-	hypothetical protein
A9I66_RS13390	447208	2759.59	162.056		2776024..2775704	321	-	pathogenicity island protein
A9I66_RS13395	206255	2759.59	74.7414		2776375..2776028	348	-	pathogenicity island protein
A9I66_RS13400	111802	2759.59	40.514		2777080..2776439	642	-	antirepressor
A9I66_RS13420	85454670	14513450	5.88796		2778685..2779821	1137	+	integrase
A9I66_RS13425	734169100	173270700	4.23712	guaA	2781456..2779915	1542	-	glutamine-hydrolyzing GMP synthase
A9I66_RS13440	338885000	91607500	3.69932	xpt	2784831..2784247	585	-	xanthine phosphoribosyltransferase
A9I66_RS13450	234329300	73880580	3.17173		2785910..2786584	675	+	hypothetical protein
A9I66_RS13455	871969400	188880800	4.61651		2786698..2787297	600	+	DNA-binding protein
A9I66_RS13475	22765590	367687	61.9157		2791206..2790877	330	-	hypothetical protein
A9I66_RS13480	12594990	2610055	4.82556		2793177..2791210	1968	-	bacteriocin-associated protein
A9I66_RS13500	608401700	158690900	3.83388		2797992..2797051	942	-	hypothetical protein
A9I66_RS13505	750902200	88408310	8.49357	bioB	2799099..2798110	990	-	biotin synthase BioB
A9I66_RS13515	388616500	82901600	4.68768		2799999..2801024	1026	+	methionine ABC transporter ATP-binding protein
A9I66_RS13530	530159200	96159760	5.51332	add	2803684..2802689	996	-	adenosine deaminase
A9I66_RS13535	1539996000	178797100	8.61309		2804077..2806068	1992	+	catalase HPII
A9I66_RS13550	573931900	162580000	3.53015	ssb	2808365..2807859	507	-	single-stranded DNA-binding protein
A9I66_RS13570	1047360000	239864700	4.36646		2812308..2811373	936	-	ABC transporter ATP-binding protein
A9I66_RS13595	298639200	94919570	3.14623		2816216..2815995	222	-	DUF951 domain-containing protein
A9I66_RS13600	369867100	76351810	4.84425		2817119..2816229	891	-	mechanosensitive ion channel protein MscS
A9I66_RS13605	476852100	111257200	4.28603		2818135..2817185	951	-	chromosome partitioning protein ParB
A9I66_RS13610	411464900	85215520	4.82852		2818574..2819686	1113	+	cystathionine gamma-synthase
A9I66_RS13615	395946200	86531520	4.57575		2819673..2820848	1176	+	cystathionine gamma-synthase
A9I66_RS13620	664791100	89498460	7.42796		2820802..2822643	1842	+	bifunctional homocysteine S-methyltransferase/methylenetetrahydrofolate reductase
A9I66_RS13630	743616500	128853600	5.77102		2826397..2825564	834	-	urease accessory protein UreD
A9I66_RS13640	1902001000	278800200	6.82209		2827713..2827021	693	-	urease accessory protein UreF
A9I66_RS13645	633032200	174022400	3.63765	ureE	2828161..2827706	456	-	urease accessory protein UreE
A9I66_RS13660	735460300	125229400	5.8729		2830344..2830769	426	+	MarR family transcriptional regulator
A9I66_RS13670	785674200	175656800	4.47278		2831860..2832477	618	+	hypothetical protein
A9I66_RS13675	328936700	102558400	3.20731		2832499..2833086	588	+	carboxylesterase
A9I66_RS13690	976569900	252262700	3.87124		2835802..2834951	852	-	nucleoid occlusion protein
A9I66_RS13695	1366353000	168523200	8.1078	rsmG	2836559..2835840	720	-	16S rRNA (guanine(527)-N(7))-methyltransferase
A9I66_RS13700	441801000	118532500	3.72726	mnmG	2838434..2836560	1875	-	tRNA uridine(34) 5-carboxymethylaminomethyl synthesis enzyme MnmG
A9I66_RS13705	357992600	103104900	3.47212	mnmE	2839874..2838453	1422	-	tRNA uridine(34) 5-carboxymethylaminomethyl synthesis GTPase MnmE
A9I66_RS13765	633162000	71322280	8.87748		231031..244095	13065	+	unknown
A9I66_RS13780	143201	18621.3	7.69017		384841..382670	2172	-	unknown
A9I66_RS13810	250669100	29520620	8.49132		523012..522839	174	-	unknown
A9I66_RS13815	986986000	202045700	4.88496		523279..523058	222	-	unknown
A9I66_RS13820	1456449000	345114300	4.22019		523668..523288	381	-	unknown
A9I66_RS13830	771364900	248957400	3.09838		618337..617984	354	-	unknown
A9I66_RS13835	27718710	8796091	3.15125		656143..656634	492	+	unknown
A9I66_RS13870	25919430	3370465	7.69016		1096146..1096289	144	+	unknown
A9I66_RS13880	233864000	66839640	3.49888		1369183..1369395	213	+	unknown
A9I66_RS13920	328419700	59849460	5.48743		2035539..2035736	198	+	unknown
A9I66_RS13940	2039375000	566763300	3.59828		2204782..2205012	231	+	unknown
A9I66_RS13960	26989270	7480787	3.60781		2238921..2238430	492	-	unknown
A9I66_RS13985	337667300	63508880	5.31685		2305441..2305917	477	+	unknown
A9I66_RS14050	371901	2759.59	134.767		2546869..2546291	579	-	unknown
A9I66_RS14070	731567100	62059350	11.7882		2833848..2833660	189	-	unknown
A9I66_RS14210	114119500	11397040	10.0131		515393..515103	291	-	unknown
A9I66_RS14230	353336400	4982426	70.9165		1238576..1238713	138	+	unknown
A9I66_RS14300	77211840	12083740	6.38973		2700951..2700547	405	-	unknown
